# Supplementary material for: Dibromido{2-hydr­oxy-N′-[phen­yl(2-pyrid­yl)methyl­ene]benzohydrazide}copper(II)
Source: Acta Crystallogr Sect E Struct Rep Online. 2009 Sep 26;65(Pt 10):m1251. doi: 10.1107/S1600536809038070 (PMC2970229; doi:10.1107/S1600536809038070)
Supplement: Supplementary file 1 [file e-65-m1251-sup1.cif]

##############################################################################
###                                                                        ###
###        Electronic paper (Acta Crystallographica Section E)             ###
###                                                                        ###
##############################################################################
#                                                                            #
# This CIF contains the data in a paper accepted for publication in Acta     #
# Crystallographica Section E. It conforms to the requirements of Notes      #
# for Authors for Section E, and has been peer reviewed under the auspices   #
# of the IUCr Commission on Journals.                                        #
#                                                                            #
# Full details of the Crystallographic Information File format               #
# are given in the paper "The Crystallographic Information File (CIF):       #
# a New Standard Archive File for Crystallography" by S. R. Hall, F. H.      #
# Allen and I. D. Brown [Acta Cryst. (1991), A47, 655-685].                  #
#                                                                            #
# The current version of the core CIF dictionary is obtainable from          #
# ftp://ftp.iucr.org/pub/cif_core.dic. The current version number is 2.4.    #
#                                                                            #
# Software is freely available for graphical display of the structure(s) in  #
# this CIF.  For information consult the CIF home page http://www.iucr.org/  #
# cif/home.html                                                              #
#                                                                            #
# This file may be used for bona fide research purposes within the           #
# scientific community so long as proper attribution is given to the journal # 
# article from which it was obtained.                                        #
#                                                                            #
##############################################################################
                                             
data_I
_audit_creation_method     SHELXL-97
_chemical_name_systematic
;
Dibromido{2-hydroxy-<i>N</i>'-[phenyl(2-
pyridyl)methylene]benzohydrazide}copper(II)
;
_chemical_name_common     ?
_chemical_formula_moiety     'C19 H15 Br2 Cu N3 O2'
_chemical_formula_sum     'C19 H15 Br2 Cu N3 O2'
_chemical_formula_iupac     '[Cu Br2 (C19 H15 N3 O2)]'
_chemical_formula_weight     540.70
_chemical_melting_point     ?
_symmetry_cell_setting     'monoclinic'
_symmetry_space_group_name_H-M     'P 21/n  '
_symmetry_space_group_name_Hall     '-P 2yn'
loop_
    _symmetry_equiv_pos_as_xyz
    'x, y, z'
    '-x+1/2, y+1/2, -z+1/2'
    '-x, -y, -z'
    'x-1/2, -y-1/2, z-1/2'
_cell_length_a     8.0779(11)
_cell_length_b     16.302(2)
_cell_length_c     15.0376(18)
_cell_angle_alpha     90.00
_cell_angle_beta     97.624(2)
_cell_angle_gamma     90.00
_cell_volume     1962.8(4)
_cell_formula_units_Z     4
_cell_measurement_reflns_used     2246
_cell_measurement_theta_min     2.50
_cell_measurement_theta_max     25.10
_cell_measurement_temperature     298(2)
_exptl_crystal_description     block
_exptl_crystal_colour     'dark green'
_exptl_crystal_size_max     0.23
_exptl_crystal_size_mid     0.19
_exptl_crystal_size_min     0.15
_exptl_crystal_density_diffrn     1.830
_exptl_crystal_density_meas     ?
_exptl_crystal_density_method     'not measured'
_exptl_crystal_F_000     1060
_exptl_absorpt_coefficient_mu     5.203
_exptl_absorpt_correction_type     multi-scan
_exptl_absorpt_process_details     '(SADABS; Bruker, 2003)'
_exptl_absorpt_correction_T_min     0.381
_exptl_absorpt_correction_T_max     0.509
_exptl_special_details
;
;
_diffrn_ambient_temperature     298(2)
_diffrn_radiation_type     MoK\a
_diffrn_radiation_wavelength     0.71073
_diffrn_radiation_source     'fine-focus sealed tube'
_diffrn_radiation_monochromator     graphite
_diffrn_measurement_device_type     'Bruker SMART CCD'
_diffrn_measurement_method     \w
_diffrn_detector_area_resol_mean     ?
_diffrn_reflns_number     8676
_diffrn_reflns_av_R_equivalents     0.0337
_diffrn_reflns_av_sigmaI/netI     0.0443
_diffrn_reflns_theta_min     1.85
_diffrn_reflns_theta_max     25.00
_diffrn_reflns_theta_full     25.00
_diffrn_measured_fraction_theta_max     0.995
_diffrn_measured_fraction_theta_full     0.995
_diffrn_reflns_limit_h_min     -9
_diffrn_reflns_limit_h_max     9
_diffrn_reflns_limit_k_min     -17
_diffrn_reflns_limit_k_max     19
_diffrn_reflns_limit_l_min     -17
_diffrn_reflns_limit_l_max     11
_diffrn_standards_number     ?
_diffrn_standards_interval_count     ?
_diffrn_standards_interval_time     ?
_diffrn_standards_decay_%     ?
_refine_special_details
;
Refinement of <i>F</i>^2^ against ALL reflections. The weighted <i>R</i>-factor
<i>wR</i> and goodness of fit <i>S</i> are based on <i>F</i>^2^, conventional
<i>R</i>-factors <i>R</i> are based on <i>F</i>, with <i>F</i> set to zero for
negative <i>F</i>^2^. The threshold expression of <i>F</i>^2^ >
\s(<i>F</i>^2^) is used only for calculating <i>R</i>-factors(gt) <i>etc</i>.
and is not relevant to the choice of reflections for refinement.
<i>R</i>-factors based on <i>F</i>^2^ are statistically about twice as large
as those based on <i>F</i>, and <i>R</i>- factors based on ALL data will be
even larger.
;
_reflns_number_total     3446
_reflns_number_gt     2426
_reflns_threshold_expression     I>2\s(I)
_refine_ls_structure_factor_coef     Fsqd
_refine_ls_matrix_type     full
_refine_ls_R_factor_all     0.0593
_refine_ls_R_factor_gt     0.0336
_refine_ls_wR_factor_gt     0.0732
_refine_ls_wR_factor_ref     0.0819
_refine_ls_goodness_of_fit_ref     1.010
_refine_ls_restrained_S_all     1.010
_refine_ls_number_reflns     3446
_refine_ls_number_parameters     244
_refine_ls_number_restraints     0
_refine_ls_hydrogen_treatment     constr
_refine_ls_weighting_scheme     calc
_refine_ls_weighting_details
                 'calc w=1/[\s^2^(Fo^2^)+(0.0396P)^2^] where P=(Fo^2^+2Fc^2^)/3'
_atom_sites_solution_hydrogens     geom
_atom_sites_solution_primary     direct
_atom_sites_solution_secondary     difmap
_refine_ls_shift/su_max     0.001
_refine_ls_shift/su_mean     0.000
_refine_diff_density_max     0.941
_refine_diff_density_min     -0.576
_refine_ls_extinction_method     none
_refine_ls_extinction_coef     ?
loop_
    _atom_type_symbol
    _atom_type_description
    _atom_type_scat_dispersion_real
    _atom_type_scat_dispersion_imag
    _atom_type_scat_source
    'C' 'C' 0.0033 0.0016
                         'International Tables Vol C Tables 4.2.6.8 and 6.1.1.4'
    'H' 'H' 0.0000 0.0000
                         'International Tables Vol C Tables 4.2.6.8 and 6.1.1.4'
    'N' 'N' 0.0061 0.0033
                         'International Tables Vol C Tables 4.2.6.8 and 6.1.1.4'
    'O' 'O' 0.0106 0.0060
                         'International Tables Vol C Tables 4.2.6.8 and 6.1.1.4'
    'Cu' 'Cu' 0.3201 1.2651
                         'International Tables Vol C Tables 4.2.6.8 and 6.1.1.4'
    'Br' 'Br' -0.2901 2.4595
                         'International Tables Vol C Tables 4.2.6.8 and 6.1.1.4'
_computing_data_collection     'SMART (Bruker, 2003)'
_computing_cell_refinement     'SAINT (Bruker, 2003)'
_computing_data_reduction     'SAINT (Bruker, 2003)'
_computing_structure_solution     'SHELXS97 (Sheldrick, 2008)'
_computing_structure_refinement     'SHELXL97 (Sheldrick, 2008)'
_computing_molecular_graphics     'SHELXTL (Sheldrick, 2008)'
_computing_publication_material     'SHELXTL (Sheldrick, 2008)'
loop_
    _atom_site_type_symbol
    _atom_site_label
    _atom_site_fract_x
    _atom_site_fract_y
    _atom_site_fract_z
    _atom_site_U_iso_or_equiv
    _atom_site_adp_type
    _atom_site_calc_flag
    _atom_site_refinement_flags
    _atom_site_occupancy
    _atom_site_disorder_assembly
    _atom_site_disorder_group
    Cu Cu1 0.63317(6) 0.70295(3) 0.15437(3) 0.03541(16) Uani d . 1 . .
    Br Br1 0.63665(6) 0.81344(2) 0.05459(3) 0.04420(15) Uani d . 1 . .
    Br Br2 0.92790(7) 0.70189(3) 0.24686(4) 0.06244(18) Uani d . 1 . .
    N N1 0.5874(4) 0.53300(18) 0.1785(2) 0.0390(9) Uani d . 1 . .
    H H1 0.5667 0.4870 0.2027 0.047 Uiso calc R 1 . .
    N N2 0.5516(4) 0.60651(17) 0.2140(2) 0.0349(8) Uani d . 1 . .
    N N3 0.5009(4) 0.75634(19) 0.2434(2) 0.0347(8) Uani d . 1 . .
    O O1 0.6872(4) 0.60672(14) 0.07174(18) 0.0389(7) Uani d . 1 . .
    O O2 0.5854(4) 0.37576(16) 0.1626(2) 0.0585(10) Uani d . 1 . .
    H H2 0.5800 0.3273 0.1765 0.088 Uiso calc R 1 . .
    C C1 0.6586(5) 0.5380(2) 0.1020(3) 0.0337(10) Uani d . 1 . .
    C C2 0.7003(5) 0.4611(2) 0.0589(3) 0.0341(10) Uani d . 1 . .
    C C3 0.6649(5) 0.3826(2) 0.0886(3) 0.0392(11) Uani d . 1 . .
    C C4 0.7099(6) 0.3140(2) 0.0427(3) 0.0481(12) Uani d . 1 . .
    H H4 0.6868 0.2618 0.0625 0.058 Uiso calc R 1 . .
    C C5 0.7887(6) 0.3237(3) -0.0321(3) 0.0523(13) Uani d . 1 . .
    H H5 0.8161 0.2774 -0.0631 0.063 Uiso calc R 1 . .
    C C6 0.8283(6) 0.3997(3) -0.0622(3) 0.0530(13) Uani d . 1 . .
    H H6 0.8842 0.4053 -0.1121 0.064 Uiso calc R 1 . .
    C C7 0.7826(6) 0.4679(2) -0.0164(3) 0.0453(12) Uani d . 1 . .
    H H7 0.8076 0.5198 -0.0365 0.054 Uiso calc R 1 . .
    C C8 0.4677(5) 0.6152(2) 0.2817(3) 0.0347(10) Uani d . 1 . .
    C C9 0.4411(5) 0.7033(2) 0.3016(3) 0.0330(10) Uani d . 1 . .
    C C10 0.3652(5) 0.7305(2) 0.3723(3) 0.0382(11) Uani d . 1 . .
    H H10 0.3305 0.6934 0.4131 0.046 Uiso calc R 1 . .
    C C11 0.3407(6) 0.8137(2) 0.3823(3) 0.0464(12) Uani d . 1 . .
    H H11 0.2869 0.8332 0.4290 0.056 Uiso calc R 1 . .
    C C12 0.3965(6) 0.8670(2) 0.3226(3) 0.0474(12) Uani d . 1 . .
    H H12 0.3790 0.9232 0.3275 0.057 Uiso calc R 1 . .
    C C13 0.4786(6) 0.8367(2) 0.2553(3) 0.0441(12) Uani d . 1 . .
    H H13 0.5204 0.8735 0.2166 0.053 Uiso calc R 1 . .
    C C14 0.4049(5) 0.5474(2) 0.3330(3) 0.0323(10) Uani d . 1 . .
    C C15 0.2398(5) 0.5486(2) 0.3512(3) 0.0410(11) Uani d . 1 . .
    H H15 0.1692 0.5914 0.3300 0.049 Uiso calc R 1 . .
    C C16 0.1819(6) 0.4863(2) 0.4004(3) 0.0466(12) Uani d . 1 . .
    H H16 0.0725 0.4878 0.4133 0.056 Uiso calc R 1 . .
    C C17 0.2839(6) 0.4219(3) 0.4306(3) 0.0530(13) Uani d . 1 . .
    H H17 0.2435 0.3798 0.4634 0.064 Uiso calc R 1 . .
    C C18 0.4474(6) 0.4201(3) 0.4120(3) 0.0520(13) Uani d . 1 . .
    H H18 0.5165 0.3763 0.4319 0.062 Uiso calc R 1 . .
    C C19 0.5076(5) 0.4825(2) 0.3643(3) 0.0428(11) Uani d . 1 . .
    H H19 0.6180 0.4814 0.3529 0.051 Uiso calc R 1 . .
loop_
    _atom_site_aniso_label
    _atom_site_aniso_U_11
    _atom_site_aniso_U_22
    _atom_site_aniso_U_33
    _atom_site_aniso_U_12
    _atom_site_aniso_U_13
    _atom_site_aniso_U_23
    Cu1 0.0471(3) 0.0269(3) 0.0353(3) 0.0016(2) 0.0168(3) 0.0001(2)
    Br1 0.0552(3) 0.0367(2) 0.0453(3) 0.0031(2) 0.0238(2) 0.0088(2)
    Br2 0.0575(3) 0.0528(3) 0.0716(4) 0.0197(2) -0.0113(3) -0.0204(3)
    N1 0.057(2) 0.0228(17) 0.042(2) 0.0029(15) 0.0223(19) -0.0013(15)
    N2 0.048(2) 0.0262(18) 0.033(2) 0.0023(15) 0.0149(18) -0.0039(15)
    N3 0.041(2) 0.0322(19) 0.033(2) 0.0046(15) 0.0129(17) 0.0022(15)
    O1 0.060(2) 0.0265(15) 0.0343(18) -0.0017(13) 0.0203(15) -0.0002(12)
    O2 0.086(3) 0.0286(16) 0.068(2) -0.0033(15) 0.038(2) 0.0041(15)
    C1 0.038(3) 0.034(2) 0.031(3) 0.0028(18) 0.010(2) 0.0000(19)
    C2 0.039(3) 0.025(2) 0.038(3) -0.0001(17) 0.007(2) -0.0042(18)
    C3 0.042(3) 0.031(2) 0.046(3) -0.0022(19) 0.009(2) -0.004(2)
    C4 0.053(3) 0.026(2) 0.066(3) -0.001(2) 0.008(3) -0.004(2)
    C5 0.069(4) 0.038(3) 0.049(3) 0.010(2) 0.007(3) -0.014(2)
    C6 0.075(4) 0.045(3) 0.043(3) 0.008(2) 0.021(3) -0.009(2)
    C7 0.062(3) 0.033(2) 0.044(3) 0.001(2) 0.016(3) 0.004(2)
    C8 0.034(2) 0.034(2) 0.036(3) -0.0020(18) 0.005(2) -0.0017(19)
    C9 0.038(3) 0.032(2) 0.030(2) 0.0024(18) 0.009(2) 0.0025(18)
    C10 0.049(3) 0.036(2) 0.033(3) -0.0011(19) 0.016(2) -0.0008(19)
    C11 0.058(3) 0.046(3) 0.039(3) 0.006(2) 0.020(2) -0.006(2)
    C12 0.073(4) 0.031(2) 0.040(3) 0.008(2) 0.016(3) -0.002(2)
    C13 0.065(3) 0.028(2) 0.042(3) 0.007(2) 0.016(3) 0.003(2)
    C14 0.040(3) 0.030(2) 0.029(2) 0.0015(18) 0.009(2) 0.0044(18)
    C15 0.040(3) 0.034(2) 0.050(3) 0.0055(19) 0.009(2) 0.001(2)
    C16 0.041(3) 0.042(3) 0.060(3) -0.009(2) 0.020(3) -0.003(2)
    C17 0.071(4) 0.039(3) 0.052(3) -0.011(2) 0.019(3) 0.009(2)
    C18 0.066(3) 0.037(3) 0.054(3) 0.011(2) 0.014(3) 0.015(2)
    C19 0.041(3) 0.045(3) 0.045(3) 0.005(2) 0.012(2) 0.006(2)
_geom_special_details
;
All e.s.d.'s (except the e.s.d. in the dihedral angle between two l.s. planes)
are estimated using the full covariance matrix. The cell e.s.d.'s are taken
into account individually in the estimation of e.s.d.'s in distances, angles
and torsion angles; correlations between e.s.d.'s in cell parameters are only
used when they are defined by crystal symmetry. An approximate (isotropic)
treatment of cell e.s.d.'s is used for estimating e.s.d.'s involving l.s.
planes.
;
loop_
    _geom_bond_atom_site_label_1
    _geom_bond_atom_site_label_2
    _geom_bond_site_symmetry_2
    _geom_bond_distance
    _geom_bond_publ_flag
    Cu1 N2 . 1.966(3) y
    Cu1 N3 . 2.018(3) y
    Cu1 O1 . 2.083(2) y
    Cu1 Br1 . 2.3469(6) y
    Cu1 Br2 . 2.5931(8) y
    N1 C1 . 1.355(5) ?
    N1 N2 . 1.358(4) ?
    N1 H1 . 0.8600 ?
    N2 C8 . 1.304(5) ?
    N3 C13 . 1.338(5) ?
    N3 C9 . 1.363(5) ?
    O1 C1 . 1.242(4) ?
    O2 C3 . 1.361(5) ?
    O2 H2 . 0.8200 ?
    C1 C2 . 1.471(5) ?
    C2 C7 . 1.393(5) ?
    C2 C3 . 1.396(5) ?
    C3 C4 . 1.388(5) ?
    C4 C5 . 1.373(6) ?
    C4 H4 . 0.9300 ?
    C5 C6 . 1.373(6) ?
    C5 H5 . 0.9300 ?
    C6 C7 . 1.383(5) ?
    C6 H6 . 0.9300 ?
    C7 H7 . 0.9300 ?
    C8 C14 . 1.474(5) ?
    C8 C9 . 1.490(5) ?
    C9 C10 . 1.370(5) ?
    C10 C11 . 1.381(5) ?
    C10 H10 . 0.9300 ?
    C11 C12 . 1.369(6) ?
    C11 H11 . 0.9300 ?
    C12 C13 . 1.373(5) ?
    C12 H12 . 0.9300 ?
    C13 H13 . 0.9300 ?
    C14 C19 . 1.388(5) ?
    C14 C15 . 1.397(5) ?
    C15 C16 . 1.375(5) ?
    C15 H15 . 0.9300 ?
    C16 C17 . 1.374(6) ?
    C16 H16 . 0.9300 ?
    C17 C18 . 1.386(6) ?
    C17 H17 . 0.9300 ?
    C18 C19 . 1.371(5) ?
    C18 H18 . 0.9300 ?
    C19 H19 . 0.9300 ?
loop_
    _geom_angle_atom_site_label_1
    _geom_angle_atom_site_label_2
    _geom_angle_atom_site_label_3
    _geom_angle_site_symmetry_1
    _geom_angle_site_symmetry_3
    _geom_angle
    _geom_angle_publ_flag
    N2 Cu1 N3 . . 78.67(12) ?
    N2 Cu1 O1 . . 77.25(11) ?
    N3 Cu1 O1 . . 153.13(12) ?
    N2 Cu1 Br1 . . 159.76(10) ?
    N3 Cu1 Br1 . . 98.37(9) ?
    O1 Cu1 Br1 . . 100.10(7) ?
    N2 Cu1 Br2 . . 95.15(10) ?
    N3 Cu1 Br2 . . 100.15(10) ?
    O1 Cu1 Br2 . . 93.71(8) ?
    Br1 Cu1 Br2 . . 105.07(2) ?
    C1 N1 N2 . . 114.6(3) ?
    C1 N1 H1 . . 122.7 ?
    N2 N1 H1 . . 122.7 ?
    C8 N2 N1 . . 124.2(3) ?
    C8 N2 Cu1 . . 120.7(2) ?
    N1 N2 Cu1 . . 115.1(2) ?
    C13 N3 C9 . . 118.0(3) ?
    C13 N3 Cu1 . . 127.2(3) ?
    C9 N3 Cu1 . . 114.6(2) ?
    C1 O1 Cu1 . . 113.3(2) ?
    C3 O2 H2 . . 109.5 ?
    O1 C1 N1 . . 119.1(3) ?
    O1 C1 C2 . . 122.9(4) ?
    N1 C1 C2 . . 118.0(3) ?
    C7 C2 C3 . . 118.3(4) ?
    C7 C2 C1 . . 116.9(3) ?
    C3 C2 C1 . . 124.9(4) ?
    O2 C3 C4 . . 121.6(4) ?
    O2 C3 C2 . . 118.4(3) ?
    C4 C3 C2 . . 120.0(4) ?
    C5 C4 C3 . . 119.7(4) ?
    C5 C4 H4 . . 120.1 ?
    C3 C4 H4 . . 120.1 ?
    C4 C5 C6 . . 121.9(4) ?
    C4 C5 H5 . . 119.1 ?
    C6 C5 H5 . . 119.1 ?
    C5 C6 C7 . . 118.2(4) ?
    C5 C6 H6 . . 120.9 ?
    C7 C6 H6 . . 120.9 ?
    C6 C7 C2 . . 121.9(4) ?
    C6 C7 H7 . . 119.0 ?
    C2 C7 H7 . . 119.0 ?
    N2 C8 C14 . . 125.3(3) ?
    N2 C8 C9 . . 111.4(3) ?
    C14 C8 C9 . . 123.3(3) ?
    N3 C9 C10 . . 121.8(3) ?
    N3 C9 C8 . . 114.2(3) ?
    C10 C9 C8 . . 124.0(3) ?
    C9 C10 C11 . . 119.2(4) ?
    C9 C10 H10 . . 120.4 ?
    C11 C10 H10 . . 120.4 ?
    C12 C11 C10 . . 119.2(4) ?
    C12 C11 H11 . . 120.4 ?
    C10 C11 H11 . . 120.4 ?
    C11 C12 C13 . . 119.2(4) ?
    C11 C12 H12 . . 120.4 ?
    C13 C12 H12 . . 120.4 ?
    N3 C13 C12 . . 122.6(4) ?
    N3 C13 H13 . . 118.7 ?
    C12 C13 H13 . . 118.7 ?
    C19 C14 C15 . . 119.2(3) ?
    C19 C14 C8 . . 121.1(4) ?
    C15 C14 C8 . . 119.7(3) ?
    C16 C15 C14 . . 119.8(4) ?
    C16 C15 H15 . . 120.1 ?
    C14 C15 H15 . . 120.1 ?
    C17 C16 C15 . . 120.7(4) ?
    C17 C16 H16 . . 119.7 ?
    C15 C16 H16 . . 119.7 ?
    C16 C17 C18 . . 119.7(4) ?
    C16 C17 H17 . . 120.1 ?
    C18 C17 H17 . . 120.1 ?
    C19 C18 C17 . . 120.2(4) ?
    C19 C18 H18 . . 119.9 ?
    C17 C18 H18 . . 119.9 ?
    C18 C19 C14 . . 120.4(4) ?
    C18 C19 H19 . . 119.8 ?
    C14 C19 H19 . . 119.8 ?
loop_
    _geom_torsion_atom_site_label_1
    _geom_torsion_atom_site_label_2
    _geom_torsion_atom_site_label_3
    _geom_torsion_atom_site_label_4
    _geom_torsion_site_symmetry_1
    _geom_torsion_site_symmetry_2
    _geom_torsion_site_symmetry_3
    _geom_torsion_site_symmetry_4
    _geom_torsion
    _geom_torsion_publ_flag
    C1 N1 N2 C8 . . . . 172.6(4) ?
    C1 N1 N2 Cu1 . . . . -6.5(4) ?
    N3 Cu1 N2 C8 . . . . -4.6(3) ?
    O1 Cu1 N2 C8 . . . . -172.6(3) ?
    Br1 Cu1 N2 C8 . . . . -88.0(4) ?
    Br2 Cu1 N2 C8 . . . . 94.8(3) ?
    N3 Cu1 N2 N1 . . . . 174.6(3) ?
    O1 Cu1 N2 N1 . . . . 6.6(3) ?
    Br1 Cu1 N2 N1 . . . . 91.2(4) ?
    Br2 Cu1 N2 N1 . . . . -86.1(3) ?
    N2 Cu1 N3 C13 . . . . -179.8(4) ?
    O1 Cu1 N3 C13 . . . . -153.1(3) ?
    Br1 Cu1 N3 C13 . . . . -20.1(4) ?
    Br2 Cu1 N3 C13 . . . . 87.0(3) ?
    N2 Cu1 N3 C9 . . . . 6.0(3) ?
    O1 Cu1 N3 C9 . . . . 32.7(5) ?
    Br1 Cu1 N3 C9 . . . . 165.7(3) ?
    Br2 Cu1 N3 C9 . . . . -87.2(3) ?
    N2 Cu1 O1 C1 . . . . -6.0(3) ?
    N3 Cu1 O1 C1 . . . . -32.8(5) ?
    Br1 Cu1 O1 C1 . . . . -165.6(3) ?
    Br2 Cu1 O1 C1 . . . . 88.4(3) ?
    Cu1 O1 C1 N1 . . . . 4.5(5) ?
    Cu1 O1 C1 C2 . . . . -174.8(3) ?
    N2 N1 C1 O1 . . . . 1.1(6) ?
    N2 N1 C1 C2 . . . . -179.6(3) ?
    O1 C1 C2 C7 . . . . 3.1(6) ?
    N1 C1 C2 C7 . . . . -176.1(4) ?
    O1 C1 C2 C3 . . . . -177.5(4) ?
    N1 C1 C2 C3 . . . . 3.2(6) ?
    C7 C2 C3 O2 . . . . 179.6(4) ?
    C1 C2 C3 O2 . . . . 0.3(6) ?
    C7 C2 C3 C4 . . . . -0.7(7) ?
    C1 C2 C3 C4 . . . . 180.0(4) ?
    O2 C3 C4 C5 . . . . 179.5(4) ?
    C2 C3 C4 C5 . . . . -0.2(7) ?
    C3 C4 C5 C6 . . . . 1.5(8) ?
    C4 C5 C6 C7 . . . . -1.7(8) ?
    C5 C6 C7 C2 . . . . 0.7(7) ?
    C3 C2 C7 C6 . . . . 0.5(7) ?
    C1 C2 C7 C6 . . . . 179.9(4) ?
    N1 N2 C8 C14 . . . . 2.8(6) ?
    Cu1 N2 C8 C14 . . . . -178.1(3) ?
    N1 N2 C8 C9 . . . . -176.9(4) ?
    Cu1 N2 C8 C9 . . . . 2.2(5) ?
    C13 N3 C9 C10 . . . . -2.2(6) ?
    Cu1 N3 C9 C10 . . . . 172.6(3) ?
    C13 N3 C9 C8 . . . . 178.5(4) ?
    Cu1 N3 C9 C8 . . . . -6.8(4) ?
    N2 C8 C9 N3 . . . . 3.1(5) ?
    C14 C8 C9 N3 . . . . -176.6(4) ?
    N2 C8 C9 C10 . . . . -176.2(4) ?
    C14 C8 C9 C10 . . . . 4.1(7) ?
    N3 C9 C10 C11 . . . . 3.4(7) ?
    C8 C9 C10 C11 . . . . -177.3(4) ?
    C9 C10 C11 C12 . . . . -1.6(7) ?
    C10 C11 C12 C13 . . . . -1.4(7) ?
    C9 N3 C13 C12 . . . . -0.9(6) ?
    Cu1 N3 C13 C12 . . . . -174.9(3) ?
    C11 C12 C13 N3 . . . . 2.7(7) ?
    N2 C8 C14 C19 . . . . 48.2(6) ?
    C9 C8 C14 C19 . . . . -132.1(4) ?
    N2 C8 C14 C15 . . . . -132.3(4) ?
    C9 C8 C14 C15 . . . . 47.4(6) ?
    C19 C14 C15 C16 . . . . 0.7(6) ?
    C8 C14 C15 C16 . . . . -178.8(4) ?
    C14 C15 C16 C17 . . . . -1.2(7) ?
    C15 C16 C17 C18 . . . . 0.5(7) ?
    C16 C17 C18 C19 . . . . 0.6(7) ?
    C17 C18 C19 C14 . . . . -1.1(7) ?
    C15 C14 C19 C18 . . . . 0.4(7) ?
    C8 C14 C19 C18 . . . . 179.9(4) ?
loop_
    _geom_hbond_atom_site_label_D
    _geom_hbond_atom_site_label_H
    _geom_hbond_atom_site_label_A
    _geom_hbond_site_symmetry_A
    _geom_hbond_distance_DH
    _geom_hbond_distance_HA
    _geom_hbond_distance_DA
    _geom_hbond_angle_DHA
    N1 H1 O2 . 0.86 1.92 2.574(4) 131
    O2 H2 Br2 2_645 0.82 2.35 3.153(3) 166
    C11 H11 O1 4_576 0.93 2.58 3.503(5) 170
    C10 H10 Br1 4_576 0.93 2.81 3.575(4) 141
    C15 H15 Br2 1_455 0.93 2.82 3.742(4) 171
data_global
_journal_date_recd_electronic     2009-09-17
_journal_date_accepted     2009-09-21
_journal_name_full     'Acta Crystallographica, Section E'
_journal_year     2009
_journal_volume     65
_journal_issue     10
_journal_page_first     m1251
_journal_page_last     m1251
_journal_paper_category     QM
_journal_coeditor_code     HB5107
_publ_contact_author_name     'Prof. Da-cheng Li'
_publ_contact_author_address
;
School of Chemistry and Chemical Engineering
Liaocheng University
Liaocheng, 252059
P. R. China
;
_publ_contact_author_email     'lidacheng@lcu.edu.cn'
_publ_contact_author_fax     '86 635 8239121'
_publ_contact_author_phone     '86 635 8230639'
_publ_section_title
;\
Dibromido{2-hydroxy-<i>N</i>'-[phenyl(2-pyridyl)methylene]benzohydrazide}\
copper(II)
;
loop_
    _publ_author_name
    _publ_author_footnote
    _publ_author_address
    'Ling-Qian Kong' .
;
Dongchang College of Liaocheng University
Shandong 25200
People's Republic of China
College of Chemistry and Chemical Engineering
Liaocheng University
Shandong 252059
People's Republic of China
;
    'Xiu-Ping Ju' .
;
Dongchang College of Liaocheng University
Shandong 252059
People's Republic of China
;
    'Da-Cheng Li' .
;
College of Chemistry and Chemical Engineering
Liaocheng University
Shandong 252059
People's Republic of China
;
