# Supplementary material for: Dibromido{2-hydr­oxy-N′-[phen­yl(2-pyrid­yl)methyl­ene]benzohydrazide}copper(II)
Source: Acta Crystallogr Sect E Struct Rep Online. 2009 Sep 26;65(Pt 10):m1251. doi: 10.1107/S1600536809038070 (PMC2970229; doi:10.1107/S1600536809038070)
Supplement: Supplementary file 2 [file e-65-m1251-Isup2.hkl]

# 
# h,k,l, Fc-squared, Fo-squared, sigma(Fo-squared) and status flag 
# 
data_I
_shelx_title ' 070420f in P2(1)/n' 
_shelx_refln_list_code          4 
_shelx_F_calc_maximum      566.15 
_exptl_crystal_F_000      1060.00 
_reflns_d_resolution_high  0.8407 
 
loop_ 
 _symmetry_equiv_pos_as_xyz 
 'x, y, z' 
 '-x+1/2, y+1/2, -z+1/2' 
 '-x, -y, -z' 
 'x-1/2, -y-1/2, z-1/2' 
 
_cell_length_a     8.0779 
_cell_length_b    16.3025 
_cell_length_c    15.0376 
_cell_angle_alpha  90.000 
_cell_angle_beta   97.624 
_cell_angle_gamma  90.000 
 
_shelx_F_squared_multiplier     1.000 
 
loop_ 
 _refln_index_h 
 _refln_index_k 
 _refln_index_l 
 _refln_F_squared_calc 
 _refln_F_squared_meas 
 _refln_F_squared_sigma 
 _refln_observed_status 
   2   0   0     1030.45     1118.28     42.57 o 
   4   0   0    21272.53    21262.09    367.71 o 
   6   0   0       35.20       26.81     44.78 o 
   8   0   0      111.03       99.97     61.18 o 
   1   1   0     6118.34     6041.28     60.40 o 
   2   1   0     3219.02     3055.42    184.33 o 
   3   1   0      505.04      552.87     29.47 o 
   4   1   0    15185.34    14921.50    339.49 o 
   5   1   0       75.53       63.55     39.26 o 
   6   1   0     7788.32     7216.77    193.00 o 
   7   1   0        0.63       -2.84     49.20 o 
   8   1   0      712.83      683.08     85.46 o 
   9   1   0        0.24      -68.23     45.48 o 
   0   2   0    40222.91    41824.73    434.78 o 
   1   2   0      462.94      475.14     15.82 o 
   2   2   0     5524.70     5775.02     64.81 o 
   3   2   0     3015.78     2895.35     61.69 o 
   4   2   0    13899.92    14527.25    208.30 o 
   5   2   0     1188.27     1113.80     50.96 o 
   6   2   0        2.56       21.58     32.55 o 
   7   2   0        0.92      -18.60     36.74 o 
   8   2   0      366.12      304.77     53.88 o 
   9   2   0      149.54      144.93     56.40 o 
   1   3   0    16965.76    17938.76    219.57 o 
   2   3   0       10.28       -6.55     11.94 o 
   3   3   0       12.06        1.23     12.54 o 
   4   3   0     1657.57     1692.33     56.63 o 
   5   3   0     1331.67     1305.83     58.15 o 
   6   3   0     4354.80     4372.02     83.01 o 
   7   3   0       24.96      -34.69     54.24 o 
   8   3   0      143.06      150.85     47.95 o 
   9   3   0        5.27        8.42     50.95 o 
   0   4   0     2276.22     2121.18     40.59 o 
   1   4   0       15.83       36.31     14.73 o 
   2   4   0      153.96      145.15     22.47 o 
   3   4   0     3697.79     3588.00     47.88 o 
   4   4   0      168.08      169.44     21.23 o 
   5   4   0     1739.81     1568.97     48.36 o 
   6   4   0        7.30      -34.66     36.79 o 
   7   4   0      153.43      161.35     50.73 o 
   8   4   0       61.81       74.01     51.36 o 
   9   4   0      135.16      125.58     55.30 o 
   1   5   0    15919.61    16380.97    160.73 o 
   2   5   0        9.70      -11.28     15.25 o 
   3   5   0       13.91       16.15     12.59 o 
   4   5   0      167.79      136.43     31.87 o 
   5   5   0       80.88       57.62     66.86 o 
   6   5   0       81.08       50.55     73.01 o 
   7   5   0     1080.47     1081.85     79.47 o 
   8   5   0       26.75      -53.48     47.58 o 
   9   5   0      272.15      200.85     60.06 o 
   0   6   0    10689.60    10495.55    244.25 o 
   1   6   0      374.01      322.64     12.94 o 
   2   6   0      253.03      264.75     29.03 o 
   3   6   0    11512.26    11658.23    310.46 o 
   4   6   0     4637.10     4521.60     82.11 o 
   5   6   0      109.03      127.12     40.33 o 
   6   6   0       11.26      -32.90     38.53 o 
   7   6   0       23.41      -36.90     72.22 o 
   8   6   0      178.34      157.24     63.39 o 
   9   6   0       16.23       -0.40     56.90 o 
   1   7   0      506.88      501.59     19.95 o 
   2   7   0     4371.87     3858.62     67.66 o 
   3   7   0     3165.93     2970.68     85.18 o 
   4   7   0     1357.72     1255.50     53.24 o 
   5   7   0      110.56       92.06     39.56 o 
   6   7   0     4062.10     3805.83    112.39 o 
   7   7   0      680.07      690.96     99.34 o 
   8   7   0      571.88      627.32     71.42 o 
   0   8   0    30652.95    29826.98    335.25 o 
   1   8   0     5342.28     5005.34     51.76 o 
   2   8   0      841.59      917.29     40.07 o 
   3   8   0     1155.89     1044.42     66.51 o 
   4   8   0     9838.49     9490.20    132.23 o 
   5   8   0      261.99      270.51     40.47 o 
   6   8   0      376.76      339.26     57.41 o 
   7   8   0       12.84      129.93     87.67 o 
   8   8   0      253.52      239.15     62.62 o 
   1   9   0     2533.67     2607.24     50.25 o 
   2   9   0     8202.52     7702.03    109.17 o 
   3   9   0     2392.33     2165.20     62.47 o 
   4   9   0     3866.85     3925.99     85.98 o 
   5   9   0        9.14      -26.94     38.24 o 
   6   9   0     3309.26     3276.59    109.27 o 
   7   9   0     1016.07     1169.97     84.01 o 
   8   9   0      554.75      651.86     77.72 o 
   0  10   0    35528.21    34836.79    395.83 o 
   1  10   0     1467.03     1329.91     40.50 o 
   2  10   0      406.76      403.47     36.71 o 
   3  10   0      485.27      451.04     40.53 o 
   4  10   0     7662.39     7719.14    363.93 o 
   5  10   0      899.45      916.31     57.87 o 
   6  10   0        7.93      -17.58     49.03 o 
   7  10   0        2.67       34.48    106.75 o 
   8  10   0        6.08       29.77     60.75 o 
   1  11   0     2928.30     3001.26    130.22 o 
   2  11   0      788.47      834.95     47.56 o 
   3  11   0     4602.93     4635.81     95.13 o 
   4  11   0     2627.03     2647.81     79.06 o 
   5  11   0      948.39     1047.56     63.31 o 
   6  11   0     2677.64     2319.18    144.12 o 
   7  11   0      396.14      419.47     69.08 o 
   0  12   0    14137.44    14145.52    189.49 o 
   1  12   0      136.44      107.42     31.89 o 
   2  12   0      314.08      339.36     41.34 o 
   3  12   0      249.29      299.27     43.79 o 
   4  12   0     2428.78     2317.36     77.53 o 
   5  12   0      334.26      347.85     63.20 o 
   6  12   0      593.57      567.70     60.55 o 
   7  12   0       41.01      -15.64     58.50 o 
   1  13   0       33.80       13.45     41.52 o 
   2  13   0      881.28      868.50     66.08 o 
   3  13   0      122.64      102.04     51.92 o 
   4  13   0      867.70      779.88     86.72 o 
   5  13   0      494.25      426.74     56.45 o 
   6  13   0      404.32      473.03     63.48 o 
   7  13   0       17.00      -13.42     66.32 o 
   0  14   0     2098.72     2059.64    134.66 o 
   1  14   0       22.74       30.55     35.74 o 
   2  14   0      766.15      747.18     93.04 o 
   3  14   0      686.52      702.42     58.06 o 
   4  14   0       50.55       85.83     46.35 o 
   5  14   0       23.37      -21.08     46.70 o 
   6  14   0      237.67      194.79     59.11 o 
   1  15   0      219.91      234.02     60.76 o 
   2  15   0      297.43      342.03     50.15 o 
   3  15   0       73.81      101.77     48.78 o 
   4  15   0       15.91       28.47     47.46 o 
   5  15   0      204.67      204.57     57.22 o 
   6  15   0       18.56       23.01     56.93 o 
   0  16   0     1709.64     1849.60    145.38 o 
   1  16   0     3075.19     2788.55    121.26 o 
   2  16   0       14.59      -36.49     58.52 o 
   3  16   0     1107.81     1169.56     73.80 o 
   4  16   0      998.38     1023.94     76.14 o 
   5  16   0       58.75       28.81     56.80 o 
   1  17   0      112.36      127.55     97.29 o 
   2  17   0      122.09      116.15     70.33 o 
   3  17   0      999.02     1256.78     99.09 o 
   4  17   0       25.10       16.45     52.36 o 
   0  18   0     2118.75     2404.64    170.61 o 
   1  18   0     1412.24     1421.79    106.70 o 
   2  18   0        2.08      -17.97     77.89 o 
   3  18   0     1272.74     1514.44    110.00 o 
   1  19   0      335.08      522.91    170.30 o 
  -7   0   1     1047.20     1200.90     96.50 o 
  -5   0   1     2760.00     2645.58     99.02 o 
  -3   0   1      146.34      145.38     28.70 o 
  -1   0   1    44063.49    46968.67    486.93 o 
   1   0   1      561.06      760.34     35.32 o 
   3   0   1    85994.48    88105.80   1313.49 o 
   5   0   1      209.38       99.34     39.11 o 
   7   0   1     2855.07     2930.04    127.41 o 
  -9   1   1      227.60      189.22     55.09 o 
  -7   1   1     7984.62     7959.35    152.03 o 
  -6   1   1        1.62      -10.32     53.61 o 
  -5   1   1     9275.70     9583.22    148.58 o 
  -4   1   1     1613.68     1578.22     49.61 o 
  -3   1   1    29618.71    28649.68    496.22 o 
  -2   1   1       55.03       42.66     14.82 o 
  -1   1   1      935.77     1085.66     13.24 o 
   0   1   1     1822.43     1893.10     21.08 o 
   1   1   1    28600.33    29282.84    316.88 o 
   2   1   1    12330.77    13196.68    219.81 o 
   3   1   1     1048.96     1202.29     50.30 o 
   4   1   1      858.62      829.72     60.23 o 
   5   1   1     4060.01     3612.65    137.66 o 
   6   1   1       57.37       35.96     31.30 o 
   7   1   1     2890.52     2728.29    138.29 o 
   8   1   1      259.96      306.85     76.63 o 
   9   1   1     1367.89     1309.38    170.93 o 
  -9   2   1      199.61      185.52     55.20 o 
  -8   2   1       24.68       30.25     47.30 o 
  -7   2   1      315.42      318.90     40.43 o 
  -6   2   1     1992.61     1900.22     81.05 o 
  -5   2   1     1139.60     1089.69     51.02 o 
  -4   2   1      391.27      440.58     32.03 o 
  -3   2   1     1572.09     1714.06     36.60 o 
  -2   2   1     6294.14     6494.98     61.13 o 
  -1   2   1    32356.20    34533.78    253.13 o 
   0   2   1     7954.05     8940.35     64.35 o 
   1   2   1     1318.70     1410.86     22.08 o 
   2   2   1      115.91      179.78     45.05 o 
   3   2   1    16382.49    16034.87    542.58 o 
   4   2   1      316.84      359.66     31.97 o 
   5   2   1      710.87      799.45     66.54 o 
   6   2   1      159.98      132.59     36.56 o 
   7   2   1     2149.59     2233.27     84.13 o 
   8   2   1      211.83      198.84     54.87 o 
   9   2   1       66.45       52.04     50.74 o 
  -9   3   1        3.50      -52.98     64.65 o 
  -8   3   1        2.91       10.34     48.88 o 
  -7   3   1     2370.17     2325.85    148.85 o 
  -6   3   1     1225.82     1167.08     48.66 o 
  -5   3   1     2672.46     2622.40     57.26 o 
  -4   3   1      325.74      308.75     28.91 o 
  -3   3   1     9603.52     9557.49    103.66 o 
  -2   3   1     1461.09     1500.13     20.94 o 
  -1   3   1    10150.54    10580.36     88.24 o 
   0   3   1      373.84      366.66     15.75 o 
   1   3   1     5628.25     6005.80     83.44 o 
   2   3   1      492.79      548.20     24.56 o 
   3   3   1      413.75      375.29     26.68 o 
   4   3   1     8054.51     7959.72    140.20 o 
   5   3   1      369.45      342.47     68.59 o 
   6   3   1      483.70      400.08     36.84 o 
   7   3   1     1602.81     1475.13     77.99 o 
   8   3   1      322.73      413.93     58.12 o 
   9   3   1      475.60      457.39     65.72 o 
  -9   4   1       31.99       32.17     67.80 o 
  -8   4   1        4.06      -18.29     50.72 o 
  -7   4   1        8.44       55.29     44.40 o 
  -6   4   1     3077.95     2899.93     88.67 o 
  -5   4   1        7.15      -14.79     22.41 o 
  -4   4   1     3789.68     3790.38     61.43 o 
  -3   4   1      760.61      800.48     24.31 o 
  -2   4   1    15771.85    16077.62    147.45 o 
  -1   4   1      465.09      502.06     19.21 o 
   0   4   1     8134.69     8444.61     66.35 o 
   1   4   1      263.94      251.17     28.90 o 
   2   4   1      279.41      310.38     19.77 o 
   3   4   1     2940.40     2939.48     50.24 o 
   4   4   1      377.20      354.47     26.94 o 
   5   4   1      179.61      140.27     31.50 o 
   6   4   1      127.64       23.45     37.27 o 
   7   4   1        0.37      -36.44     39.65 o 
   8   4   1      498.59      437.55    122.52 o 
   9   4   1       14.87       20.56     56.58 o 
  -9   5   1       40.80       63.39     69.70 o 
  -8   5   1       91.20       47.75     55.41 o 
  -7   5   1       40.01       50.79     45.04 o 
  -6   5   1     2588.27     2408.20     86.50 o 
  -5   5   1      901.93      871.75     54.99 o 
  -4   5   1     1261.17     1244.23     33.60 o 
  -3   5   1      359.63      400.88     14.66 o 
  -2   5   1     3763.08     4147.76     63.22 o 
  -1   5   1      857.26      958.43     22.92 o 
   0   5   1     2317.41     2675.68     31.66 o 
   1   5   1      233.02      210.94     13.40 o 
   2   5   1     1405.18     1485.74     39.36 o 
   3   5   1      113.43      106.60     16.04 o 
   4   5   1    13895.79    14172.20    163.28 o 
   5   5   1       24.17        2.22     33.42 o 
   6   5   1      107.94       92.46     40.98 o 
   7   5   1        1.80       26.14     45.57 o 
   8   5   1      354.92      378.60    152.79 o 
   9   5   1        3.34      -49.22     53.97 o 
  -9   6   1        7.11       20.18     71.27 o 
  -8   6   1        6.53        5.29     53.78 o 
  -7   6   1        8.92       32.22     70.64 o 
  -6   6   1     1618.53     1574.41     78.83 o 
  -5   6   1     1397.90     1375.60     65.04 o 
  -4   6   1     8883.43     8726.04    117.17 o 
  -3   6   1      329.71      342.94     28.48 o 
  -2   6   1     1582.39     1405.50     42.05 o 
  -1   6   1    11057.59    11544.74    103.58 o 
   0   6   1    34235.88    34596.89    240.37 o 
   1   6   1      258.77      261.76     14.04 o 
   2   6   1     3429.94     2970.29     56.77 o 
   3   6   1     8315.15     8229.62     86.10 o 
   4   6   1     2768.09     2743.67     82.51 o 
   5   6   1       70.47      -19.87     57.08 o 
   6   6   1     2954.53     2676.37    241.73 o 
   7   6   1     1187.61     1136.32    253.87 o 
   8   6   1       54.38       52.83     53.92 o 
  -8   7   1      138.83      151.06     60.93 o 
  -7   7   1     1826.00     1894.22    206.09 o 
  -6   7   1      740.54      761.69     66.67 o 
  -5   7   1     1921.09     1859.45     74.98 o 
  -4   7   1     5668.95     5476.73     92.29 o 
  -3   7   1    21341.21    21661.41    219.49 o 
  -2   7   1     2043.48     2329.94     59.48 o 
  -1   7   1     3907.34     3976.37     51.21 o 
   0   7   1      140.01      219.88     14.37 o 
   1   7   1     4211.26     4220.42     78.75 o 
   2   7   1     1665.71     1730.07     47.33 o 
   3   7   1       53.32       25.74     24.71 o 
   4   7   1     4485.16     4292.34    163.74 o 
   5   7   1     4851.49     4695.13    161.47 o 
   6   7   1     2301.09     2104.10     99.02 o 
   7   7   1      243.40      205.61     56.51 o 
   8   7   1       75.34       15.24     56.06 o 
  -8   8   1      129.48      194.96     74.74 o 
  -7   8   1      520.39      465.86     67.98 o 
  -6   8   1      239.89      247.04     55.43 o 
  -5   8   1     3103.80     3087.91     78.86 o 
  -4   8   1       87.68      137.82     31.71 o 
  -3   8   1       74.91       45.71     25.89 o 
  -2   8   1      266.82      297.86     29.07 o 
  -1   8   1    12818.36    12417.31    116.24 o 
   0   8   1    15220.28    15334.58    120.72 o 
   1   8   1       40.18       39.19     14.09 o 
   2   8   1     4901.99     4817.56    124.57 o 
   3   8   1    15896.74    14777.33    170.76 o 
   4   8   1     1311.31     1283.33     54.62 o 
   5   8   1       12.36       -5.41     87.04 o 
   6   8   1      203.86      226.60     54.94 o 
   7   8   1     2237.75     2390.31    102.90 o 
   8   8   1        2.15      -23.65     58.12 o 
  -8   9   1       53.48       73.16     90.51 o 
  -7   9   1     2344.78     2369.74    103.01 o 
  -6   9   1      649.15      684.86     67.21 o 
  -5   9   1     3748.20     3385.77     83.68 o 
  -4   9   1     4062.27     4070.97    114.56 o 
  -3   9   1     9302.80     8694.05    206.61 o 
  -2   9   1      610.55      634.58     37.34 o 
  -1   9   1     8499.64     8726.38     92.79 o 
   0   9   1     3164.83     3127.82     60.55 o 
   1   9   1     2080.74     1883.75     38.49 o 
   2   9   1     1233.18     1284.77     49.21 o 
   3   9   1      237.44      256.61     44.48 o 
   4   9   1       62.33      123.92     45.04 o 
   5   9   1     1849.89     1824.41     75.29 o 
   6   9   1     1179.64     1171.59    350.21 o 
   7   9   1     1061.15      897.65     79.65 o 
   8   9   1       80.37      -20.33     58.82 o 
  -8  10   1      120.46       30.59     96.50 o 
  -7  10   1       54.16       96.97     56.36 o 
  -6  10   1      513.25      553.03     97.45 o 
  -5  10   1      568.10      675.30     53.89 o 
  -4  10   1       89.03       73.75     35.30 o 
  -3  10   1      497.59      501.19     41.37 o 
  -2  10   1     3336.78     3455.04    109.55 o 
  -1  10   1    17210.06    17157.99    124.52 o 
   0  10   1     2333.57     2354.77     41.81 o 
   1  10   1      974.50      876.94     43.89 o 
   2  10   1     5061.15     5080.62    118.38 o 
   3  10   1    18403.45    17764.63    360.79 o 
   4  10   1      714.15      733.14     50.77 o 
   5  10   1      473.59      522.47     59.56 o 
   6  10   1      130.27      181.99     57.41 o 
   7  10   1     1440.19     1302.21     91.93 o 
   8  10   1       56.54       41.25     64.70 o 
  -7  11   1     1026.37     1125.24     88.44 o 
  -6  11   1        2.50       -7.51     44.74 o 
  -5  11   1      303.36      304.00     48.21 o 
  -4  11   1     1209.99     1173.88     77.10 o 
  -3  11   1     7631.18     7654.31    122.38 o 
  -2  11   1      783.45      831.68     46.87 o 
  -1  11   1     2079.90     2188.17     51.03 o 
   0  11   1     2979.83     2958.25     47.92 o 
   1  11   1      752.15      740.91     43.49 o 
   2  11   1      449.76      466.55     71.03 o 
   3  11   1      340.55      454.38     70.93 o 
   4  11   1     1463.58     1614.17    116.14 o 
   5  11   1      429.86      400.82     51.19 o 
   6  11   1      561.61      459.83     68.55 o 
   7  11   1      384.85      371.68     70.29 o 
  -7  12   1       72.65       42.57     97.13 o 
  -6  12   1     1912.44     1970.28    123.22 o 
  -5  12   1       20.98       -7.20     42.06 o 
  -4  12   1      186.47      251.01     43.54 o 
  -3  12   1      779.95      799.52     53.83 o 
  -2  12   1     2994.94     2924.93    111.14 o 
  -1  12   1     6933.10     6684.61    103.92 o 
   0  12   1     1090.31     1202.80     74.20 o 
   1  12   1      725.38      769.74     86.58 o 
   2  12   1       31.51       76.48     48.65 o 
   3  12   1     6780.22     6612.66    117.77 o 
   4  12   1        0.50       -3.63     38.03 o 
   5  12   1        7.46       15.14     40.55 o 
   6  12   1       39.71       10.97     57.14 o 
   7  12   1       14.00      -35.79     62.20 o 
  -7  13   1      371.55      248.37     76.91 o 
  -6  13   1       12.19       -3.53     48.22 o 
  -5  13   1      145.29      156.97     50.01 o 
  -4  13   1      132.91      139.07     56.79 o 
  -3  13   1      645.98      668.75    104.63 o 
  -2  13   1      128.11      153.11     31.95 o 
  -1  13   1      939.89      939.61     66.55 o 
   0  13   1      467.25      510.26     84.83 o 
   1  13   1       84.35       54.70     35.05 o 
   2  13   1      390.24      368.59     46.46 o 
   3  13   1      957.35      951.74     59.13 o 
   4  13   1     1752.21     1607.70     75.53 o 
   5  13   1        6.62      -30.16     45.33 o 
   6  13   1       50.03       68.91     54.42 o 
  -6  14   1      227.02      274.32     75.02 o 
  -5  14   1       77.67      126.98     49.92 o 
  -4  14   1      404.69      413.31     54.48 o 
  -3  14   1      817.68      967.84    110.45 o 
  -2  14   1     2082.41     2101.37     62.34 o 
  -1  14   1      739.12      812.22     53.28 o 
   0  14   1     3821.51     3820.55    188.27 o 
   1  14   1      517.15      479.51     46.52 o 
   2  14   1       37.89      103.62     40.88 o 
   3  14   1      142.90       77.38     45.18 o 
   4  14   1       21.58      -14.48     42.73 o 
   5  14   1       88.19       17.14     49.16 o 
   6  14   1      112.48      122.77     56.35 o 
  -6  15   1      822.44      769.65     75.09 o 
  -5  15   1      485.94      538.25     78.48 o 
  -4  15   1     1575.61     1667.37    148.06 o 
  -3  15   1        3.85      -40.21     42.83 o 
  -2  15   1       54.99       72.63     39.51 o 
  -1  15   1       21.09       40.99     53.83 o 
   0  15   1      118.25      161.20     56.04 o 
   1  15   1     2033.29     1953.09     97.00 o 
   2  15   1      205.89      181.23     46.58 o 
   3  15   1      790.49      808.91     64.31 o 
   4  15   1      294.26      247.40     55.24 o 
   5  15   1      121.44      141.50     59.59 o 
  -5  16   1      318.94      296.69     53.11 o 
  -4  16   1      317.95      377.97     50.75 o 
  -3  16   1      308.50      412.87     48.76 o 
  -2  16   1       18.43        8.71     61.54 o 
  -1  16   1     1208.64     1306.99     94.70 o 
   0  16   1     1388.97     1656.71    101.08 o 
   1  16   1      202.36      208.04     64.54 o 
   2  16   1      667.34      764.70     81.39 o 
   3  16   1     1019.03      899.48     70.19 o 
   4  16   1      742.62      841.52     81.36 o 
   5  16   1        9.42       17.36     58.70 o 
  -4  17   1     1950.80     2157.45     81.40 o 
  -3  17   1      777.79     1021.72    146.96 o 
  -2  17   1       69.84       33.57     66.96 o 
  -1  17   1      413.45      515.25     80.26 o 
   0  17   1      777.70      762.71     86.51 o 
   1  17   1       47.47       -5.48     62.39 o 
   2  17   1      234.88      218.80     72.27 o 
   3  17   1        5.53      -24.65     70.24 o 
   4  17   1        0.36      -82.28     54.85 o 
  -3  18   1       29.14       68.54     72.29 o 
  -2  18   1      735.03      829.59     92.76 o 
  -1  18   1     1146.33     1131.60     99.71 o 
   0  18   1     3891.87     3969.92    145.12 o 
   1  18   1       29.19      114.76     71.10 o 
   2  18   1     2252.91     2428.27    224.70 o 
   3  18   1     1190.92     1332.78    106.92 o 
  -1  19   1       91.29        9.62     90.04 o 
   0  19   1      794.77      991.37    265.38 o 
   1  19   1      394.26      475.41    121.26 o 
  -8   0   2     1509.33     1502.39    113.85 o 
  -6   0   2        9.50       34.69     43.84 o 
  -4   0   2     3016.46     2653.15     89.56 o 
  -2   0   2     6779.81     7244.67     96.69 o 
   0   0   2     5871.82     6153.05    115.11 o 
   2   0   2   320520.75   315331.44   4726.66 o 
   4   0   2      367.12      315.99     45.41 o 
   6   0   2    12741.25    12294.74    271.21 o 
   8   0   2       20.33       -2.52     64.02 o 
  -9   1   2       56.53       77.26     78.84 o 
  -8   1   2      907.19      879.14     68.12 o 
  -7   1   2      172.90      167.38     56.92 o 
  -6   1   2      433.87      367.64     42.69 o 
  -5   1   2      689.52      718.15     44.14 o 
  -4   1   2    22211.21    22103.52    269.38 o 
  -3   1   2     1497.73     1306.46     55.66 o 
  -2   1   2    33166.86    35160.34    233.82 o 
  -1   1   2     6348.58     6336.09     59.72 o 
   0   1   2    13788.17    14763.93    113.98 o 
   1   1   2    20443.67    20310.32    298.96 o 
   2   1   2    19191.88    20271.81    235.90 o 
   3   1   2       15.08       23.19     19.28 o 
   4   1   2       25.89       28.61     22.34 o 
   5   1   2        2.73       -8.96     28.87 o 
   6   1   2      961.13      845.31     57.74 o 
   7   1   2      416.95      407.75     51.56 o 
   8   1   2      394.74      359.83     83.57 o 
   9   1   2        3.94       75.69     79.79 o 
  -9   2   2       44.58      -55.50     79.47 o 
  -8   2   2     1776.13     1904.38     87.52 o 
  -7   2   2       93.40       54.46     33.48 o 
  -6   2   2      896.58      840.10     43.07 o 
  -5   2   2      394.91      394.16     30.48 o 
  -4   2   2     4381.77     4593.68     68.73 o 
  -3   2   2     7344.07     7384.86     72.03 o 
  -2   2   2     2526.93     2656.46     35.40 o 
  -1   2   2    14540.29    14974.10    105.08 o 
   0   2   2    12553.12    13151.38    104.62 o 
   1   2   2    12897.35    13646.88    130.49 o 
   2   2   2    32454.64    33568.64    297.68 o 
   3   2   2     5621.86     5561.46     92.71 o 
   4   2   2      117.93      171.63     30.43 o 
   5   2   2      293.84      302.57     39.19 o 
   6   2   2     4807.94     4893.50    110.71 o 
   7   2   2      100.97      123.41     47.46 o 
   8   2   2       57.29       26.58     50.22 o 
   9   2   2        3.80       24.10     54.84 o 
  -9   3   2        2.96       45.73     82.31 o 
  -8   3   2      576.47      530.77     65.43 o 
  -7   3   2     3055.00     2917.82    110.06 o 
  -6   3   2      116.87       94.15     28.62 o 
  -5   3   2       98.16       73.63     28.88 o 
  -4   3   2    11831.95    11784.82    160.82 o 
  -3   3   2     9516.77     9188.74     76.35 o 
  -2   3   2     1151.89     1216.84     23.97 o 
  -1   3   2      283.01      361.26     22.57 o 
   0   3   2     1032.49      933.31     21.06 o 
   1   3   2     3623.79     4015.14     81.52 o 
   2   3   2     1161.07     1185.92     44.86 o 
   3   3   2     3692.73     3611.53     59.27 o 
   4   3   2       27.97        6.48     20.51 o 
   5   3   2      189.03      226.90     37.72 o 
   6   3   2       57.73       42.65     31.90 o 
   7   3   2     2344.79     2070.99    126.15 o 
   8   3   2      235.28      186.60     58.46 o 
   9   3   2       59.85      100.23     59.19 o 
  -9   4   2      160.61      210.98     91.46 o 
  -8   4   2        5.80      -47.76     51.22 o 
  -7   4   2       38.54       75.51     44.43 o 
  -6   4   2      799.02      789.64     43.42 o 
  -5   4   2     1168.10     1167.11     35.06 o 
  -4   4   2       43.23       41.34     14.81 o 
  -3   4   2     9177.55     9264.02     77.29 o 
  -2   4   2      580.99      663.56     20.89 o 
  -1   4   2    17626.08    18763.24    133.79 o 
   0   4   2     2146.63     2084.37     32.05 o 
   1   4   2    31838.50    32822.73    305.18 o 
   2   4   2       28.53       64.80     13.14 o 
   3   4   2    14434.03    14400.85    151.74 o 
   4   4   2      114.96       83.52     23.35 o 
   5   4   2        4.27        1.55     25.48 o 
   6   4   2      687.68      637.08     59.52 o 
   7   4   2      428.89      451.01     62.12 o 
   8   4   2       19.36       -9.32     48.17 o 
   9   4   2        0.27      -30.44     58.45 o 
  -9   5   2      104.64      130.24     92.40 o 
  -8   5   2       36.35       84.51     54.17 o 
  -7   5   2     4699.15     4921.78    125.61 o 
  -6   5   2      227.16      229.78     74.90 o 
  -5   5   2      479.49      430.19     31.25 o 
  -4   5   2       10.23        6.23     13.18 o 
  -3   5   2    18152.70    18554.27    156.78 o 
  -2   5   2     5255.86     5317.09     68.05 o 
  -1   5   2      755.01      690.83     20.42 o 
   0   5   2      673.38      632.32     21.20 o 
   1   5   2      247.61      350.42     23.85 o 
   2   5   2      149.32      142.25     14.52 o 
   3   5   2     7172.54     7025.51     80.22 o 
   4   5   2       98.67       83.81     23.83 o 
   5   5   2       39.46       43.19     35.61 o 
   6   5   2      355.42      346.49     53.11 o 
   7   5   2     1674.18     1825.04    149.32 o 
   8   5   2       46.21       47.54     55.24 o 
  -9   6   2        7.37     -112.27     84.52 o 
  -8   6   2      269.24      282.25     90.82 o 
  -7   6   2      203.98      271.93     56.08 o 
  -6   6   2       67.76       81.80     44.58 o 
  -5   6   2      213.36      229.96     42.59 o 
  -4   6   2      204.21      195.26     19.67 o 
  -3   6   2     3944.08     3769.99     53.76 o 
  -2   6   2      270.28      230.12     15.87 o 
  -1   6   2    22976.54    24304.17    173.66 o 
   0   6   2     1358.85     1367.10     26.18 o 
   1   6   2     7159.35     7295.68     75.41 o 
   2   6   2     2309.57     2149.18     37.14 o 
   3   6   2    10210.79     9618.47     99.62 o 
   4   6   2        7.03        8.21     55.82 o 
   5   6   2      208.32      222.38     43.41 o 
   6   6   2     2174.61     2249.08     92.14 o 
   7   6   2      700.21      670.18    108.96 o 
   8   6   2       64.06       93.28     58.46 o 
  -8   7   2      505.28      448.76    105.65 o 
  -7   7   2     2700.50     2758.67    103.26 o 
  -6   7   2     1678.51     1860.31    134.03 o 
  -5   7   2       61.37       84.04     32.12 o 
  -4   7   2    10676.16    10201.21    131.34 o 
  -3   7   2     5372.88     5247.94    104.06 o 
  -2   7   2     3087.33     2969.26     44.65 o 
  -1   7   2     6891.96     6822.33     66.68 o 
   0   7   2     7046.92     6442.56     62.86 o 
   1   7   2      391.84      432.05     21.04 o 
   2   7   2     6353.52     6615.59     72.97 o 
   3   7   2      211.04      189.94     17.39 o 
   4   7   2     1521.30     1399.95     56.91 o 
   5   7   2       49.30       59.19     41.69 o 
   6   7   2        2.61        0.41     47.01 o 
   7   7   2      788.04      746.09    139.23 o 
   8   7   2      336.97      323.48     67.80 o 
  -8   8   2     1096.69     1354.17    135.29 o 
  -7   8   2       25.79       53.59     53.85 o 
  -6   8   2        8.50       30.58     47.42 o 
  -5   8   2       12.79       17.87     31.57 o 
  -4   8   2      604.95      687.93     53.85 o 
  -3   8   2      150.10      188.68     28.50 o 
  -2   8   2     5003.94     5052.51     63.23 o 
  -1   8   2      620.50      507.15     22.04 o 
   0   8   2      621.29      731.04     24.91 o 
   1   8   2       29.57       30.19     15.28 o 
   2   8   2    11925.53    11728.08    176.61 o 
   3   8   2     7666.13     7386.76    110.54 o 
   4   8   2      663.68      732.29     64.96 o 
   5   8   2      161.90       65.20     46.13 o 
   6   8   2     4217.66     4337.71    123.72 o 
   7   8   2       26.95      -41.00     54.71 o 
   8   8   2      104.93      177.33    154.53 o 
  -8   9   2      760.92      875.45    122.68 o 
  -7   9   2       10.31        3.30     56.51 o 
  -6   9   2       50.35       14.24     46.58 o 
  -5   9   2     1790.04     1793.41     65.31 o 
  -4   9   2    10622.15    10297.14    140.94 o 
  -3   9   2      542.50      450.30     53.21 o 
  -2   9   2     9102.72     9430.46    125.81 o 
  -1   9   2     4251.25     4006.39     53.12 o 
   0   9   2    11813.03    11221.73     99.15 o 
   1   9   2     1535.47     1701.75     38.40 o 
   2   9   2     3944.29     3726.51     99.93 o 
   3   9   2     2102.69     1956.60     62.12 o 
   4   9   2      925.07      978.48     66.95 o 
   5   9   2      456.32      479.70     66.23 o 
   6   9   2       30.38        8.55     51.17 o 
   7   9   2       84.55       69.06     67.80 o 
   8   9   2      165.51       88.09     67.86 o 
  -8  10   2     1150.76     1166.21    137.50 o 
  -7  10   2      582.66      786.81     77.99 o 
  -6  10   2       36.02       25.97     52.43 o 
  -5  10   2      301.54      387.33     48.80 o 
  -4  10   2      333.82      274.77     39.75 o 
  -3  10   2     1135.66     1065.75     53.04 o 
  -2  10   2     1433.19     1352.44     43.17 o 
  -1  10   2      126.94      167.18     20.45 o 
   0  10   2      783.89      756.73     28.23 o 
   1  10   2     1511.84     1403.78     42.29 o 
   2  10   2    13655.66    13457.12    164.68 o 
   3  10   2       89.66       68.51     34.79 o 
   4  10   2      393.35      368.15     44.82 o 
   5  10   2     1098.47     1163.59     64.04 o 
   6  10   2     3378.75     3380.37    120.64 o 
   7  10   2       76.96       -1.50     60.63 o 
  -7  11   2      362.57      349.90     71.80 o 
  -6  11   2        0.99      -23.16     45.58 o 
  -5  11   2      382.37      346.58     49.11 o 
  -4  11   2     6826.02     6712.21    117.92 o 
  -3  11   2       17.42       -6.24     33.06 o 
  -2  11   2     1759.88     1724.33     50.48 o 
  -1  11   2     5044.64     5038.87     80.70 o 
   0  11   2     5312.50     5469.55     67.19 o 
   1  11   2      419.74      471.46     44.30 o 
   2  11   2      670.15      691.90     45.88 o 
   3  11   2     2059.83     1939.61     76.83 o 
   4  11   2       25.23       10.22     37.73 o 
   5  11   2      653.17      619.87     56.38 o 
   6  11   2      552.64      530.82     71.82 o 
   7  11   2      621.13      667.00    215.24 o 
  -7  12   2      267.46      198.33     71.69 o 
  -6  12   2       12.25      -32.97     42.96 o 
  -5  12   2      393.80      399.61     52.18 o 
  -4  12   2      526.45      493.76     49.14 o 
  -3  12   2     2919.48     2809.66     66.92 o 
  -2  12   2     1227.35     1309.82     47.68 o 
  -1  12   2     4237.00     4101.17     71.47 o 
   0  12   2     4999.50     4951.90     77.16 o 
   1  12   2     3551.98     3368.14     79.26 o 
   2  12   2     7365.14     7098.69    118.86 o 
   3  12   2      566.23      525.63     60.82 o 
   4  12   2      699.20      637.75     55.16 o 
   5  12   2      128.24      187.67     50.13 o 
   6  12   2     1898.27     1879.87    104.77 o 
   7  12   2      159.45      172.63     71.90 o 
  -7  13   2      664.38      614.68     67.27 o 
  -6  13   2      383.85      476.50     68.38 o 
  -5  13   2       24.21      -57.35     42.74 o 
  -4  13   2     2942.39     2941.75     75.13 o 
  -3  13   2      427.65      377.59     40.30 o 
  -2  13   2       11.17       17.75     28.84 o 
  -1  13   2      178.64      145.52     29.94 o 
   0  13   2      307.77      264.39     57.40 o 
   1  13   2     1719.71     1815.43     96.81 o 
   2  13   2       15.83        7.02     38.38 o 
   3  13   2       50.56       49.78     40.27 o 
   4  13   2      749.30      845.11     63.32 o 
   5  13   2       25.60       -8.20     45.54 o 
   6  13   2      514.46      485.24     78.98 o 
  -6  14   2      112.17      110.72     47.05 o 
  -5  14   2      303.96      244.87     46.33 o 
  -4  14   2     1164.79     1175.37     58.11 o 
  -3  14   2      276.04      271.35     39.61 o 
  -2  14   2       19.04       25.60     32.53 o 
  -1  14   2     1571.65     1674.07    110.78 o 
   0  14   2     3057.08     3084.14    108.95 o 
   1  14   2     1724.98     1672.04     67.66 o 
   2  14   2     1749.79     1729.79     73.27 o 
   3  14   2     3003.69     2923.51     88.84 o 
   4  14   2      112.11       76.64     46.53 o 
   5  14   2       38.02      -20.66     49.66 o 
   6  14   2        0.41      -23.47     53.68 o 
  -6  15   2      934.84      938.56     64.97 o 
  -5  15   2      356.52      395.03     52.35 o 
  -4  15   2        6.67       38.64     38.69 o 
  -3  15   2      600.79      652.58     50.20 o 
  -2  15   2     1072.75     1136.60    117.45 o 
  -1  15   2      507.61      731.02     74.35 o 
   0  15   2      216.49      216.61     58.17 o 
   1  15   2        0.91      -20.98     53.78 o 
   2  15   2      671.48      754.18     73.70 o 
   3  15   2       35.10      -13.78     46.52 o 
   4  15   2      444.79      377.61     58.20 o 
   5  15   2        3.59      -50.60     51.61 o 
  -5  16   2       60.13      -50.43     42.96 o 
  -4  16   2      170.00      111.56     45.45 o 
  -3  16   2       17.50      -45.98     36.59 o 
  -2  16   2      451.66      451.07     75.82 o 
  -1  16   2     1700.76     1703.60    101.13 o 
   0  16   2      395.10      561.29     76.70 o 
   1  16   2      283.94      226.73    131.35 o 
   2  16   2      535.96      539.49     84.52 o 
   3  16   2     2399.56     2254.13     87.77 o 
   4  16   2       96.02      133.86     53.88 o 
   5  16   2      184.54      217.50     63.37 o 
  -4  17   2      380.72      322.53     63.52 o 
  -3  17   2      619.97      642.36     84.26 o 
  -2  17   2      860.78      865.83     90.62 o 
  -1  17   2     1693.16     2081.99    152.64 o 
   0  17   2      463.19      511.27     76.24 o 
   1  17   2       64.67       53.49     62.10 o 
   2  17   2      535.86      517.86     82.53 o 
   3  17   2      170.14      303.77     79.21 o 
   4  17   2        4.08      -35.88     55.98 o 
  -3  18   2      485.75      485.15     90.98 o 
  -2  18   2      372.57      317.61    144.28 o 
  -1  18   2      453.73      451.58     82.49 o 
   0  18   2        1.87      -52.50     61.66 o 
   1  18   2      566.33      531.51    178.65 o 
   2  18   2      813.30      823.22    181.96 o 
   3  18   2     1615.97     1791.78    117.18 o 
  -1  19   2     1167.52     1613.29    116.16 o 
   0  19   2      448.03      419.82     84.03 o 
   1  19   2      175.63      331.79     86.36 o 
  -7   0   3        6.12       -2.28     37.34 o 
  -5   0   3     9906.88    10326.49    154.62 o 
  -3   0   3       58.13       59.49     20.81 o 
  -1   0   3      344.72      405.87     34.37 o 
   1   0   3      689.78      786.52     50.46 o 
   3   0   3     5239.64     5125.91    133.08 o 
   5   0   3    10995.37    11129.48    248.19 o 
   7   0   3       18.63      -37.84     62.76 o 
  -9   1   3        1.04      -46.36     77.58 o 
  -8   1   3      102.95       97.36     38.04 o 
  -7   1   3       79.81       76.86     33.37 o 
  -6   1   3      652.39      718.37     40.94 o 
  -5   1   3     8344.15     8555.83    112.16 o 
  -4   1   3     1462.15     1394.35     34.40 o 
  -3   1   3     5536.32     6147.55     67.28 o 
  -2   1   3      190.97      199.64     17.16 o 
  -1   1   3    40554.83    40529.97    475.17 o 
   0   1   3      266.17      272.35     23.74 o 
   1   1   3      192.01      203.17     24.13 o 
   2   1   3     7221.75     7652.48    113.39 o 
   3   1   3    13322.60    13555.44    181.55 o 
   4   1   3     6735.82     6746.52    298.81 o 
   5   1   3     4480.27     4408.72    110.22 o 
   6   1   3      426.82      400.56     49.74 o 
   7   1   3        7.67        9.77     40.88 o 
   8   1   3        7.61      -90.82     66.54 o 
   9   1   3      197.45      176.60     86.72 o 
  -9   2   3      143.99      147.43     60.06 o 
  -8   2   3      335.25      286.33     62.44 o 
  -7   2   3      879.61     1010.73     43.47 o 
  -6   2   3      265.64      313.74     28.20 o 
  -5   2   3     2137.79     1905.74     45.66 o 
  -4   2   3     1480.01     1555.78     31.07 o 
  -3   2   3      750.05      821.13     25.74 o 
  -2   2   3      476.56      525.34     16.56 o 
  -1   2   3      956.51      934.67     27.74 o 
   0   2   3    26256.21    27880.06    210.29 o 
   1   2   3      625.62      615.43     26.19 o 
   2   2   3    12396.39    12991.30    135.55 o 
   3   2   3      923.10      873.89     45.03 o 
   4   2   3     1323.64     1310.78     55.62 o 
   5   2   3     3468.98     3318.58     89.85 o 
   6   2   3     1987.52     2088.59    164.78 o 
   7   2   3       75.76      153.58     71.90 o 
   8   2   3        3.37       -0.79     52.26 o 
   9   2   3      583.20      630.52     75.91 o 
  -9   3   3        3.15      -17.02     53.72 o 
  -8   3   3     2831.81     2793.17    101.55 o 
  -7   3   3       81.96       85.95     42.35 o 
  -6   3   3      507.31      564.30     32.48 o 
  -5   3   3     4163.34     4081.23     60.32 o 
  -4   3   3    21922.82    22145.20    280.62 o 
  -3   3   3        1.52       10.29     11.14 o 
  -2   3   3       46.36       62.17     10.40 o 
  -1   3   3    18073.11    18765.03    175.38 o 
   0   3   3    29374.95    29972.69    226.76 o 
   1   3   3    15578.10    16294.08    135.73 o 
   2   3   3        2.34      -11.66     14.86 o 
   3   3   3     1811.56     1922.89     47.06 o 
   4   3   3      108.01      138.88     25.00 o 
   5   3   3       84.07       71.27     28.51 o 
   6   3   3     2169.04     2138.01     68.31 o 
   7   3   3      128.08      118.60     53.27 o 
   8   3   3       33.35       31.63     83.26 o 
   9   3   3      153.36       70.52     61.92 o 
  -9   4   3        0.68       -8.15     63.86 o 
  -8   4   3      346.52      355.41     88.30 o 
  -7   4   3      425.01      483.31     56.13 o 
  -6   4   3     1514.86     1537.34     53.06 o 
  -5   4   3       22.77       -6.01     18.23 o 
  -4   4   3     2359.13     2376.44     41.07 o 
  -3   4   3      148.89      158.52     14.70 o 
  -2   4   3     9281.02     9617.24     80.57 o 
  -1   4   3      798.96      814.68     21.55 o 
   0   4   3    21374.32    21893.67    173.87 o 
   1   4   3     1110.01     1064.70     27.94 o 
   2   4   3    11567.13    11013.05    148.53 o 
   3   4   3     2682.54     2528.55     54.74 o 
   4   4   3     9728.51     9798.86    142.10 o 
   5   4   3      213.35      256.64     39.86 o 
   6   4   3     4142.75     4222.49    144.59 o 
   7   4   3        1.42      -66.03     47.93 o 
   8   4   3       15.47       47.17     54.73 o 
  -9   5   3       42.00       -0.76     58.24 o 
  -8   5   3     2857.33     2873.59    158.94 o 
  -7   5   3      389.59      425.68     56.01 o 
  -6   5   3      509.16      457.78     51.81 o 
  -5   5   3       19.66       39.03     24.57 o 
  -4   5   3    32450.43    32166.65    452.73 o 
  -3   5   3     2477.61     2557.85     38.34 o 
  -2   5   3     1239.20     1319.16     27.64 o 
  -1   5   3     2693.68     2916.43     41.78 o 
   0   5   3     6370.63     5542.46     61.97 o 
   1   5   3     5925.99     6222.68     68.47 o 
   2   5   3      267.07      265.71     19.77 o 
   3   5   3       34.89       69.55     21.49 o 
   4   5   3       88.49       91.43     25.83 o 
   5   5   3       47.75       60.82     40.11 o 
   6   5   3     3878.62     3751.30    248.82 o 
   7   5   3        9.32       30.88     51.92 o 
   8   5   3        4.59       -6.21     54.98 o 
  -9   6   3      398.38      494.37    139.08 o 
  -8   6   3      479.05      480.61     98.71 o 
  -7   6   3       96.78      128.39     52.66 o 
  -6   6   3     1415.22     1253.80     86.88 o 
  -5   6   3      331.55      307.46     44.60 o 
  -4   6   3      809.57      886.24     38.76 o 
  -3   6   3      533.79      563.60     24.98 o 
  -2   6   3    18814.20    20258.12    152.17 o 
  -1   6   3     2556.66     2514.94     37.85 o 
   0   6   3    16920.22    17443.88    148.70 o 
   1   6   3      518.94      530.65     22.92 o 
   2   6   3    28909.77    28988.63    354.95 o 
   3   6   3      453.25      447.56     34.16 o 
   4   6   3     1157.31     1126.65    107.54 o 
   5   6   3      476.81      632.63     97.60 o 
   6   6   3     5513.33     5967.93    202.46 o 
   7   6   3       37.93       30.37     49.09 o 
   8   6   3      166.73      116.42     94.45 o 
  -8   7   3      693.82      789.64     76.29 o 
  -7   7   3      344.85      408.43     60.11 o 
  -6   7   3       83.04       91.16     79.79 o 
  -5   7   3      850.72      836.97     81.32 o 
  -4   7   3     9538.65     9065.68    243.72 o 
  -3   7   3     2991.24     2979.82     52.17 o 
  -2   7   3     1383.23     1265.09     34.29 o 
  -1   7   3    26177.76    28815.98    206.90 o 
   0   7   3     3308.19     3017.69     66.24 o 
   1   7   3     4800.00     4792.34     62.09 o 
   2   7   3      398.73      378.51     22.08 o 
   3   7   3     1280.82     1321.02     37.02 o 
   4   7   3      120.00      146.15     55.03 o 
   5   7   3     2052.14     2130.92    103.28 o 
   6   7   3     1225.92     1164.26    232.26 o 
   7   7   3      611.92      587.94     73.04 o 
   8   7   3       44.46       11.91     61.27 o 
  -8   8   3      514.29      491.53     71.75 o 
  -7   8   3      164.44       24.28     70.01 o 
  -6   8   3       81.96       81.63     44.01 o 
  -5   8   3     4110.17     3919.32     85.31 o 
  -4   8   3      930.77      919.74     42.97 o 
  -3   8   3        3.80        5.87     20.06 o 
  -2   8   3      367.13      429.38     22.37 o 
  -1   8   3      924.44      889.55     39.47 o 
   0   8   3     1287.69     1216.18     34.64 o 
   1   8   3      181.02      175.08     19.56 o 
   2   8   3     7621.02     7120.71     81.95 o 
   3   8   3      127.01      117.66     30.51 o 
   4   8   3       33.54       23.03     33.63 o 
   5   8   3     2834.96     2841.45    263.33 o 
   6   8   3     1591.71     1665.95    205.46 o 
   7   8   3       23.74       -3.37     61.50 o 
   8   8   3       89.51       72.36     64.58 o 
  -8   9   3      169.37      264.78     90.82 o 
  -7   9   3      226.32      202.07     58.05 o 
  -6   9   3      439.19      458.39     61.21 o 
  -5   9   3     2221.73     2168.23     70.40 o 
  -4   9   3      215.01      250.77     31.32 o 
  -3   9   3      467.29      478.87     32.45 o 
  -2   9   3     4235.34     4505.92     58.53 o 
  -1   9   3    12677.08    12533.76    213.95 o 
   0   9   3     1249.72     1288.02     37.78 o 
   1   9   3     7901.60     8084.17     91.27 o 
   2   9   3     2590.50     2483.16     82.66 o 
   3   9   3     1087.35     1031.60     51.19 o 
   4   9   3        8.05      -33.36     33.07 o 
   5   9   3      702.31      660.74     67.93 o 
   6   9   3       51.70        0.73     53.39 o 
   7   9   3        8.40      -16.89     57.39 o 
   8   9   3      194.86      220.12     71.62 o 
  -8  10   3      481.51      539.02     86.88 o 
  -7  10   3      556.06      630.99    113.22 o 
  -6  10   3      147.81      163.23     58.04 o 
  -5  10   3      883.41      894.78     48.12 o 
  -4  10   3     2127.96     2121.22     59.04 o 
  -3  10   3        3.98      -10.89     23.90 o 
  -2  10   3     1529.49     1406.86     44.04 o 
  -1  10   3      110.46      105.32     20.10 o 
   0  10   3     1699.37     1685.13     43.76 o 
   1  10   3      640.08      606.04     53.50 o 
   2  10   3      267.39      357.20     39.14 o 
   3  10   3     2957.49     2790.84     76.62 o 
   4  10   3     1622.81     1646.53     69.19 o 
   5  10   3     3452.29     3350.99    184.96 o 
   6  10   3        5.55       22.18     57.25 o 
   7  10   3       15.03       60.81     62.70 o 
  -7  11   3       47.88       66.26     58.56 o 
  -6  11   3        5.42       -4.86     36.74 o 
  -5  11   3      811.76      832.52     48.60 o 
  -4  11   3      776.60      733.93     44.98 o 
  -3  11   3      345.53      328.24     35.55 o 
  -2  11   3      333.75      368.02     32.03 o 
  -1  11   3    10743.12    10690.69    108.57 o 
   0  11   3      606.28      613.05     33.08 o 
   1  11   3      755.48      810.28     47.58 o 
   2  11   3     1503.43     1449.95     60.41 o 
   3  11   3     1467.33     1467.58     65.14 o 
   4  11   3      118.90       56.82     45.33 o 
   5  11   3       72.83       51.53     45.39 o 
   6  11   3      105.32      117.25     88.93 o 
   7  11   3       50.75       21.92     63.54 o 
  -7  12   3      242.81      208.91     67.61 o 
  -6  12   3      342.18      395.64     48.07 o 
  -5  12   3      221.74      228.70     42.01 o 
  -4  12   3     2056.81     1959.15     61.34 o 
  -3  12   3       61.87       35.37     31.15 o 
  -2  12   3     1006.48     1062.37     46.35 o 
  -1  12   3      214.13      234.40     30.61 o 
   0  12   3     6905.53     6942.10    140.19 o 
   1  12   3     1309.86     1264.65     58.43 o 
   2  12   3     3777.32     3797.12     89.21 o 
   3  12   3     3196.03     3251.56     88.26 o 
   4  12   3      839.88      784.13     95.19 o 
   5  12   3     1388.04     1343.87     73.91 o 
   6  12   3      214.58      245.48     98.39 o 
   7  12   3      323.24      156.50     71.61 o 
  -7  13   3      499.88      520.68     77.83 o 
  -6  13   3      188.64      164.30     44.43 o 
  -5  13   3      453.15      492.38     47.41 o 
  -4  13   3     4013.15     3974.59     95.59 o 
  -3  13   3     3589.74     3694.52     76.85 o 
  -2  13   3      142.66      118.05     32.49 o 
  -1  13   3     3590.63     3491.47     70.51 o 
   0  13   3     2426.94     2303.95     94.72 o 
   1  13   3        5.72       18.16     35.82 o 
   2  13   3      747.63      864.97    120.25 o 
   3  13   3       29.75       18.15     42.02 o 
   4  13   3     1293.26     1399.55     84.51 o 
   5  13   3      274.84      363.58     84.28 o 
   6  13   3      831.92      751.22    177.86 o 
  -6  14   3      182.93      230.58     48.76 o 
  -5  14   3      146.79      170.26     44.49 o 
  -4  14   3      161.69      173.17     44.65 o 
  -3  14   3      178.89      152.08     37.53 o 
  -2  14   3      550.20      636.74     48.57 o 
  -1  14   3     2231.19     2193.91     74.36 o 
   0  14   3     3514.71     3191.89    263.64 o 
   1  14   3      698.67      793.24     77.95 o 
   2  14   3     3223.71     3166.65     91.52 o 
   3  14   3     1716.50     1620.93     74.94 o 
   4  14   3      574.40      479.72     93.72 o 
   5  14   3        0.44       27.50     49.90 o 
   6  14   3      567.80      468.97     82.97 o 
  -6  15   3       21.41        2.30     46.47 o 
  -5  15   3        5.84      -48.54     41.54 o 
  -4  15   3     4840.41     4985.52     99.76 o 
  -3  15   3     2686.91     2889.23     76.57 o 
  -2  15   3      987.32     1028.84     88.71 o 
  -1  15   3        6.86       87.05     56.64 o 
   0  15   3     2914.89     2858.11    110.34 o 
   1  15   3      487.47      555.06     71.13 o 
   2  15   3       21.27       12.79     42.08 o 
   3  15   3       48.28       19.53     46.20 o 
   4  15   3       23.90      -21.95     49.30 o 
   5  15   3      872.46      870.76     95.78 o 
  -5  16   3      231.93      216.58     49.87 o 
  -4  16   3      418.70      402.14     50.40 o 
  -3  16   3       30.21      -41.47     44.41 o 
  -2  16   3      104.67      158.08     63.02 o 
  -1  16   3      985.91      958.29     85.53 o 
   0  16   3     1058.74     1088.99     87.72 o 
   1  16   3       78.89      -35.46     64.02 o 
   2  16   3     1212.29     1391.15    112.90 o 
   3  16   3      768.16      762.29     69.33 o 
   4  16   3       10.49      -75.17     50.11 o 
  -4  17   3      966.01      878.84     61.63 o 
  -3  17   3      883.41      901.18     89.17 o 
  -2  17   3     1022.75      947.20    199.47 o 
  -1  17   3      131.11      204.23     83.89 o 
   0  17   3      675.53      801.29     85.31 o 
   1  17   3     1099.81     1109.86     94.86 o 
   2  17   3      614.29      674.67     88.62 o 
   3  17   3      126.22      119.43     67.99 o 
   4  17   3       14.66      -14.87     57.07 o 
  -3  18   3        0.58       78.51     69.49 o 
  -2  18   3        8.70       12.21     66.26 o 
  -1  18   3        5.09      146.37     70.56 o 
   0  18   3      366.16      367.39    136.87 o 
   1  18   3       54.39       62.74     98.24 o 
   2  18   3     1214.09     1115.46    101.08 o 
  -1  19   3     1180.98     1400.16    110.85 o 
   0  19   3        1.04       44.59     70.64 o 
  -8   0   4      367.31      383.67     56.32 o 
  -6   0   4     1761.41     1705.71     67.79 o 
  -4   0   4     1570.92     1825.79     56.53 o 
  -2   0   4    20727.73    21848.67    368.34 o 
   0   0   4       66.67       53.30     31.85 o 
   2   0   4     3059.33     2885.57     96.82 o 
   4   0   4    20781.25    21598.90    398.93 o 
   6   0   4     2566.51     2523.53    133.71 o 
   8   0   4     1152.68     1252.31    126.15 o 
  -9   1   4      287.50      263.33     84.83 o 
  -8   1   4        2.43       16.41     36.10 o 
  -7   1   4      197.02      158.59     30.38 o 
  -6   1   4      113.15      129.79     26.20 o 
  -5   1   4      601.17      524.75     29.83 o 
  -4   1   4     1115.07     1257.15     35.29 o 
  -3   1   4     3149.52     3116.56     42.84 o 
  -2   1   4     5673.63     5816.13     75.38 o 
  -1   1   4    13076.23    12828.65    125.67 o 
   0   1   4     9976.66    10714.46    170.30 o 
   1   1   4     2997.71     2873.77    290.29 o 
   2   1   4     8044.92     8000.96    124.09 o 
   3   1   4     5239.45     5250.82    141.28 o 
   4   1   4     7298.73     7661.99    134.34 o 
   5   1   4       84.00       94.84     47.94 o 
   6   1   4       27.21      -26.50     44.37 o 
   7   1   4      207.23      193.74     55.48 o 
   8   1   4       85.96      199.62     89.56 o 
  -9   2   4       94.12       70.52     58.97 o 
  -8   2   4      488.65      578.88     63.58 o 
  -7   2   4     1579.80     1593.81     62.62 o 
  -6   2   4     1513.70     1572.53     41.01 o 
  -5   2   4      812.74      804.86     29.32 o 
  -4   2   4     3468.31     3676.65     47.47 o 
  -3   2   4     4526.01     4490.97     54.57 o 
  -2   2   4    12319.80    12980.91    116.00 o 
  -1   2   4     1128.54     1215.56     39.19 o 
   0   2   4    12512.03    13272.60    305.04 o 
   1   2   4     6920.16     6572.54     81.74 o 
   2   2   4     2818.84     2897.03     61.23 o 
   3   2   4    14469.69    15234.72    356.99 o 
   4   2   4      627.14      676.39     48.86 o 
   5   2   4     3828.58     3752.58    130.56 o 
   6   2   4      362.68      379.84     54.74 o 
   7   2   4      787.43      828.77     97.13 o 
   8   2   4      402.42      386.08     64.97 o 
  -9   3   4      741.31      790.03    109.75 o 
  -8   3   4       41.24       -1.46     50.61 o 
  -7   3   4       10.53        8.26     30.84 o 
  -6   3   4        1.69      -21.27     21.62 o 
  -5   3   4    13690.78    13307.83    116.61 o 
  -4   3   4     2024.89     1979.84     40.78 o 
  -3   3   4     1167.49     1143.64     49.49 o 
  -2   3   4     7704.20     7748.20     67.54 o 
  -1   3   4    48696.06    48681.42    357.38 o 
   0   3   4     8078.73     8334.44    110.75 o 
   1   3   4        0.88       -5.78     15.26 o 
   2   3   4     2040.43     1820.87     48.16 o 
   3   3   4     8699.39     8588.94    134.70 o 
   4   3   4     1737.64     1768.19     55.95 o 
   5   3   4       68.46      124.70     37.43 o 
   6   3   4        3.16      -14.19     36.87 o 
   7   3   4       70.27       33.49     52.81 o 
   8   3   4       17.33       45.86     54.96 o 
  -9   4   4      194.99      124.86     67.01 o 
  -8   4   4      316.34      310.73     59.43 o 
  -7   4   4     4788.98     4890.44    288.08 o 
  -6   4   4       41.33       31.95     25.61 o 
  -5   4   4     1430.13     1326.92     41.33 o 
  -4   4   4     3159.73     2988.41     44.42 o 
  -3   4   4     7339.09     7411.65     82.56 o 
  -2   4   4      234.37      228.56     17.39 o 
  -1   4   4     3587.57     3704.71     47.91 o 
   0   4   4       76.76       70.38     13.95 o 
   1   4   4    13162.93    13455.89    148.16 o 
   2   4   4     1648.33     1548.12     53.82 o 
   3   4   4    19715.72    20218.14    209.10 o 
   4   4   4      310.48      359.69     34.16 o 
   5   4   4     7393.88     7667.64    119.07 o 
   6   4   4      700.46      804.70     70.22 o 
   7   4   4      716.51      670.97     84.52 o 
   8   4   4      103.81      140.77     60.57 o 
  -9   5   4      742.21      640.36     78.70 o 
  -8   5   4        4.72        7.11     69.54 o 
  -7   5   4      168.00      203.29     56.77 o 
  -6   5   4       61.87       45.02     32.24 o 
  -5   5   4    15273.47    15062.42    254.89 o 
  -4   5   4     1243.51     1178.39     31.66 o 
  -3   5   4     3018.93     3149.90     44.14 o 
  -2   5   4        5.50        4.96     12.80 o 
  -1   5   4    76875.65    80537.53    582.62 o 
   0   5   4     3236.36     3280.56     55.21 o 
   1   5   4      646.31      693.94     26.60 o 
   2   5   4      941.39      867.55     32.03 o 
   3   5   4     4811.94     4549.51     77.26 o 
   4   5   4      773.57      893.18     44.58 o 
   5   5   4       41.77       17.53     37.66 o 
   6   5   4       57.71      100.84     50.87 o 
   7   5   4       95.05       91.09     63.55 o 
   8   5   4       80.72       64.69     62.68 o 
  -9   6   4       25.40        9.06     57.53 o 
  -8   6   4       27.79       49.00     54.40 o 
  -7   6   4     1291.46     1353.42     97.60 o 
  -6   6   4     2162.76     2089.28     67.05 o 
  -5   6   4     3761.85     3860.59     67.87 o 
  -4   6   4      467.32      458.06     23.55 o 
  -3   6   4     4712.64     4733.16     70.59 o 
  -2   6   4      116.71       45.46     15.19 o 
  -1   6   4      528.53      561.57     24.93 o 
   0   6   4      490.35      510.91     33.41 o 
   1   6   4    10985.79    11387.74    111.10 o 
   2   6   4     1386.65     1292.54     37.19 o 
   3   6   4    10857.26    10485.08    130.78 o 
   4   6   4       21.41        0.20     36.00 o 
   5   6   4     5462.74     5566.39    329.71 o 
   6   6   4        7.07      -52.80     43.78 o 
   7   6   4      461.68      336.89     65.31 o 
   8   6   4       78.17       66.81     85.62 o 
  -8   7   4      128.59      204.41     61.43 o 
  -7   7   4       96.22       48.92     66.54 o 
  -6   7   4        3.01       17.38     35.10 o 
  -5   7   4     6801.39     6906.98     94.72 o 
  -4   7   4        5.88      -17.86     20.65 o 
  -3   7   4      253.10      264.49     20.33 o 
  -2   7   4     2846.27     2889.46     45.13 o 
  -1   7   4    22496.50    22734.62    231.99 o 
   0   7   4      607.70      571.30     26.96 o 
   1   7   4     1291.11     1186.39     35.36 o 
   2   7   4     1999.21     1908.30     43.52 o 
   3   7   4     4959.18     4899.13     72.74 o 
   4   7   4     3269.19     3283.40    160.84 o 
   5   7   4       51.89       66.82     45.79 o 
   6   7   4      163.11      176.30     57.11 o 
   7   7   4        0.92      -74.62     54.96 o 
   8   7   4      218.33      157.54     70.93 o 
  -8   8   4      167.48      157.12     83.41 o 
  -7   8   4     1289.86     1277.11     83.28 o 
  -6   8   4     1143.85     1231.54     60.43 o 
  -5   8   4      126.85      152.27     39.33 o 
  -4   8   4      215.93      194.42     28.76 o 
  -3   8   4       30.65       39.60     20.73 o 
  -2   8   4     4972.18     4778.96     60.45 o 
  -1   8   4        1.51      -15.59     15.54 o 
   0   8   4      971.90     1015.20     34.68 o 
   1   8   4      218.23      266.11     23.26 o 
   2   8   4      974.41      909.31     34.09 o 
   3   8   4      928.93      889.23     48.85 o 
   4   8   4        6.47       -0.74     42.11 o 
   5   8   4     1887.29     1729.65    103.28 o 
   6   8   4      434.47      360.49     88.93 o 
   7   8   4       80.69       64.84     57.57 o 
   8   8   4      372.73      402.97     80.86 o 
  -8   9   4       78.16       26.29     55.01 o 
  -7   9   4      103.08       57.14     50.50 o 
  -6   9   4       49.66       18.46     34.30 o 
  -5   9   4      161.13      196.53     32.71 o 
  -4   9   4      679.81      694.04     40.50 o 
  -3   9   4        3.64      -19.00     22.29 o 
  -2   9   4     5424.38     5418.45     67.50 o 
  -1   9   4      228.69      183.87     20.90 o 
   0   9   4     1198.45     1363.87     66.59 o 
   1   9   4     1777.03     1546.06     42.17 o 
   2   9   4     5912.11     5804.84    100.04 o 
   3   9   4      604.70      571.48     44.81 o 
   4   9   4     1945.98     1781.17     70.90 o 
   5   9   4      674.62      648.70     92.72 o 
   6   9   4       36.55       60.69     55.86 o 
   7   9   4       25.62      -41.73     56.25 o 
  -8  10   4      599.70      606.21    154.69 o 
  -7  10   4      195.12      211.73     62.40 o 
  -6  10   4     2531.19     2179.32     91.69 o 
  -5  10   4      256.30      213.91     40.15 o 
  -4  10   4       23.43      -17.14     26.86 o 
  -3  10   4     1092.89     1126.69     47.25 o 
  -2  10   4     1979.04     1956.33     51.15 o 
  -1  10   4      389.62      372.21     25.92 o 
   0  10   4      400.97      412.27     29.13 o 
   1  10   4     1054.69     1013.60     37.96 o 
   2  10   4      143.58      157.44     36.04 o 
   3  10   4      154.34      103.34     60.39 o 
   4  10   4      130.41      130.68     42.18 o 
   5  10   4        7.60       -7.90     52.61 o 
   6  10   4     1015.97     1183.35     93.98 o 
   7  10   4      244.77      207.75     70.73 o 
  -7  11   4       22.24        4.00     53.18 o 
  -6  11   4       74.86       34.34     43.41 o 
  -5  11   4     3510.45     3368.37     77.35 o 
  -4  11   4     1520.77     1611.84     56.44 o 
  -3  11   4      348.99      350.89     56.46 o 
  -2  11   4     3249.92     3243.42     65.74 o 
  -1  11   4     1348.98     1293.42     41.05 o 
   0  11   4      430.68      475.61     37.25 o 
   1  11   4     1004.18     1028.59     64.34 o 
   2  11   4     3167.07     3098.37     81.14 o 
   3  11   4      315.42      407.32     87.61 o 
   4  11   4      367.34      426.33     49.27 o 
   5  11   4      545.37      436.79     66.50 o 
   6  11   4       45.72       42.82     59.67 o 
   7  11   4       10.70       -7.32     63.27 o 
  -7  12   4      330.18      243.79     72.53 o 
  -6  12   4       36.09       -8.28     44.32 o 
  -5  12   4       47.80       26.92     35.14 o 
  -4  12   4       50.35       62.80     33.94 o 
  -3  12   4     1466.08     1586.32     55.99 o 
  -2  12   4      561.03      609.87     40.68 o 
  -1  12   4      734.28      754.33     46.62 o 
   0  12   4       86.22      119.84     36.42 o 
   1  12   4     6310.13     5938.30    108.54 o 
   2  12   4     4098.31     3938.18     92.37 o 
   3  12   4     2970.79     3047.64     86.88 o 
   4  12   4      722.86      709.92     72.11 o 
   5  12   4      893.79      979.68     87.75 o 
   6  12   4     1102.52     1370.56    102.54 o 
  -7  13   4      218.23      230.94     65.58 o 
  -6  13   4      374.09      384.65     56.39 o 
  -5  13   4     2434.89     2461.33     84.48 o 
  -4  13   4     1650.79     1691.73     62.88 o 
  -3  13   4      176.09      123.59     35.29 o 
  -2  13   4     3658.19     3627.46     75.54 o 
  -1  13   4     6508.85     6482.03    112.26 o 
   0  13   4     1721.17     1741.56     89.03 o 
   1  13   4      112.42      119.24     53.81 o 
   2  13   4      433.49      443.14     50.09 o 
   3  13   4     5273.70     4929.80    109.30 o 
   4  13   4      227.85      182.46     50.39 o 
   5  13   4      181.23      161.97     59.05 o 
   6  13   4      303.55      327.78     76.01 o 
  -6  14   4      180.90      160.46     54.71 o 
  -5  14   4      459.62      506.86     52.05 o 
  -4  14   4     2256.22     2100.79     69.47 o 
  -3  14   4     1307.56     1214.15     78.43 o 
  -2  14   4     1731.23     1660.89     59.68 o 
  -1  14   4      286.63      290.10     58.74 o 
   0  14   4      251.21      171.80     54.29 o 
   1  14   4      738.89      783.92     57.79 o 
   2  14   4     2688.64     2516.87     83.17 o 
   3  14   4     1591.33     1717.04     77.60 o 
   4  14   4      891.14      795.21     67.01 o 
   5  14   4     1309.17     1194.32    161.46 o 
  -5  15   4     2499.37     2464.21     80.84 o 
  -4  15   4     1644.14     1669.21     86.12 o 
  -3  15   4        7.39       27.22     37.41 o 
  -2  15   4      278.12      288.26     51.19 o 
  -1  15   4     3172.55     3237.46    245.51 o 
   0  15   4     2089.92     2044.05    155.79 o 
   1  15   4      194.87      121.89     61.18 o 
   2  15   4      330.76      328.24     55.82 o 
   3  15   4      492.88      476.78     60.49 o 
   4  15   4      433.61      460.06     72.61 o 
   5  15   4       56.29       68.81     57.96 o 
  -5  16   4      197.59      212.21     48.33 o 
  -4  16   4      370.32      372.74     51.83 o 
  -3  16   4      153.08      102.73     52.19 o 
  -2  16   4      518.15      554.22    134.98 o 
  -1  16   4       52.71        1.68     59.42 o 
   0  16   4       61.99       26.95     60.68 o 
   1  16   4      445.25      334.31    104.70 o 
   2  16   4      418.84      444.26     77.51 o 
   3  16   4      213.85      141.72     55.56 o 
   4  16   4        1.40      -67.68     51.79 o 
  -4  17   4       38.57       36.02     45.53 o 
  -3  17   4        0.51      123.95     69.00 o 
  -2  17   4      122.37      121.45     68.09 o 
  -1  17   4     1066.45     1297.48    178.50 o 
   0  17   4      584.32      595.78     82.54 o 
   1  17   4      574.58      631.89     85.45 o 
   2  17   4        2.46       25.60     75.84 o 
   3  17   4      158.70      104.47    119.84 o 
  -3  18   4       67.27      -35.41     73.81 o 
  -2  18   4        4.80       67.12     69.66 o 
  -1  18   4       99.98       89.42     68.41 o 
   0  18   4       30.50       64.42     66.61 o 
   1  18   4        4.51      -17.68     66.07 o 
   2  18   4       21.39       35.03     72.35 o 
  -7   0   5        7.94       -5.08     38.68 o 
  -5   0   5       89.05       63.41     30.14 o 
  -3   0   5     8428.47     8903.33    193.32 o 
  -1   0   5     5337.09     6149.58    188.11 o 
   1   0   5     5635.95     5646.26    143.17 o 
   3   0   5     1119.33     1156.75     86.09 o 
   5   0   5     1142.55     1123.95     99.02 o 
   7   0   5       51.03      -44.15     76.00 o 
  -9   1   5       38.14      -17.03     70.96 o 
  -8   1   5       32.93      -35.51     36.70 o 
  -7   1   5      915.11      933.32     45.45 o 
  -6   1   5      376.46      423.34     34.60 o 
  -5   1   5       80.85       60.75     18.03 o 
  -4   1   5      958.46      932.72     40.63 o 
  -3   1   5       34.78       33.77     18.00 o 
  -2   1   5     3279.90     3195.01     60.30 o 
  -1   1   5     2711.91     2466.44     41.31 o 
   0   1   5     1949.73     1878.49     84.26 o 
   1   1   5     4099.60     3898.38     82.44 o 
   2   1   5     6680.33     6618.11    116.07 o 
   3   1   5     3273.38     3231.46     83.45 o 
   4   1   5     1383.54     1651.68     89.25 o 
   5   1   5     3412.73     3251.94     99.00 o 
   6   1   5     1022.98      975.27     71.31 o 
   7   1   5     1493.02     1529.96     88.96 o 
   8   1   5       14.61       36.58     89.25 o 
  -9   2   5       15.27      -52.76     51.99 o 
  -8   2   5     2578.66     2904.24    104.56 o 
  -7   2   5      308.60      302.63     41.48 o 
  -6   2   5     1965.39     1985.48     52.77 o 
  -5   2   5     1408.85     1351.24     35.23 o 
  -4   2   5     2129.21     2095.51     41.62 o 
  -3   2   5      244.64      225.37     16.98 o 
  -2   2   5      549.24      556.85     41.08 o 
  -1   2   5      712.62      831.17     22.19 o 
   0   2   5     2608.73     2707.83     55.80 o 
   1   2   5     1950.26     1920.37     47.60 o 
   2   2   5     5079.43     5102.73     79.33 o 
   3   2   5    10596.63    10784.69    167.07 o 
   4   2   5     2550.51     2722.23     84.72 o 
   5   2   5      293.49      295.44     51.07 o 
   6   2   5      639.53      619.21     66.81 o 
   7   2   5       13.68      -27.12     66.54 o 
   8   2   5      575.39      662.58     77.54 o 
  -9   3   5       72.35      127.94     59.84 o 
  -8   3   5        3.24      -57.03     46.89 o 
  -7   3   5      178.81      157.67     42.59 o 
  -6   3   5     4861.71     4888.11     77.63 o 
  -5   3   5      852.16      933.46     36.68 o 
  -4   3   5     2401.41     2350.02     44.70 o 
  -3   3   5      663.66      774.48     23.68 o 
  -2   3   5    39432.32    41194.94    401.02 o 
  -1   3   5     1220.43     1075.28     26.63 o 
   0   3   5       49.21       92.96     15.00 o 
   1   3   5     5748.51     5984.60     83.08 o 
   2   3   5    32098.19    31631.01    504.76 o 
   3   3   5      118.29      137.50     26.69 o 
   4   3   5      168.05      204.84     33.36 o 
   5   3   5      449.63      397.74     44.32 o 
   6   3   5     2160.59     2463.15     80.88 o 
   7   3   5      102.57       81.25     55.94 o 
   8   3   5       58.20       63.61     62.20 o 
  -9   4   5        2.09       62.97     58.06 o 
  -8   4   5     4808.59     5058.86    136.69 o 
  -7   4   5      434.64      528.93     68.28 o 
  -6   4   5     3574.01     3793.70     81.95 o 
  -5   4   5     1353.56     1318.81     41.24 o 
  -4   4   5    17507.28    17386.35    138.79 o 
  -3   4   5       16.07       22.73     17.76 o 
  -2   4   5      403.81      348.72     31.75 o 
  -1   4   5       16.05        8.46     13.43 o 
   0   4   5     5266.39     4958.49     72.97 o 
   1   4   5        3.35       12.30     15.20 o 
   2   4   5     3114.54     3113.26     62.89 o 
   3   4   5      210.68      164.96     33.53 o 
   4   4   5     2472.42     2390.33     65.63 o 
   5   4   5      993.40     1032.42     55.63 o 
   6   4   5     5345.67     5311.56    138.15 o 
   7   4   5       33.08      -62.32     80.58 o 
   8   4   5     1122.77     1105.67     93.54 o 
  -9   5   5      101.02       76.91     64.90 o 
  -8   5   5      261.04      386.35    128.51 o 
  -7   5   5        9.30       43.52     48.17 o 
  -6   5   5     7362.81     7269.28    149.94 o 
  -5   5   5      213.34      268.53     27.33 o 
  -4   5   5      617.99      530.78     28.88 o 
  -3   5   5      763.85      849.87     28.27 o 
  -2   5   5    55346.59    56179.43    469.13 o 
  -1   5   5     4947.83     5431.80     79.34 o 
   0   5   5     1854.45     1809.53     57.17 o 
   1   5   5     1428.88     1510.84     39.03 o 
   2   5   5    25795.54    24980.66    248.52 o 
   3   5   5     1670.96     1756.21     53.69 o 
   4   5   5      320.54      312.83     37.76 o 
   5   5   5      345.90      328.90     55.50 o 
   6   5   5      796.69      810.52     73.69 o 
   7   5   5       18.83       27.20     59.19 o 
   8   5   5      121.75       75.29     61.83 o 
  -9   6   5       29.66        8.66     59.07 o 
  -8   6   5     1091.34     1092.49     83.73 o 
  -7   6   5       80.26       89.40     50.62 o 
  -6   6   5      745.05      850.36     77.26 o 
  -5   6   5     1002.30     1092.36     43.09 o 
  -4   6   5     9287.61     8940.64    178.17 o 
  -3   6   5     1345.30     1257.25     33.58 o 
  -2   6   5     1364.20     1300.67     32.96 o 
  -1   6   5      398.03      370.91     24.58 o 
   0   6   5    17348.33    18014.72    159.16 o 
   1   6   5     2615.11     2508.97     91.95 o 
   2   6   5     5890.81     5937.68     79.01 o 
   3   6   5      275.64      317.90     32.99 o 
   4   6   5     4260.16     4464.76    114.39 o 
   5   6   5      230.50      164.79     52.80 o 
   6   6   5     1620.37     1696.94     93.22 o 
   7   6   5       51.34       10.27     57.38 o 
   8   6   5     1728.70     1994.36    163.99 o 
  -8   7   5       28.32       12.36     55.97 o 
  -7   7   5     2655.44     2521.19    101.52 o 
  -6   7   5      515.41      389.57     56.59 o 
  -5   7   5        0.78      -19.21     24.99 o 
  -4   7   5      259.57      266.54     23.90 o 
  -3   7   5      524.40      510.50     26.14 o 
  -2   7   5    12090.14    11833.25    106.36 o 
  -1   7   5       87.84       93.99     19.62 o 
   0   7   5        4.72        5.10     18.34 o 
   1   7   5     3508.80     4064.10     75.11 o 
   2   7   5    10245.00     9732.75    120.77 o 
   3   7   5      305.52      342.55     34.96 o 
   4   7   5      457.29      395.42     54.24 o 
   5   7   5       80.12       31.68     50.57 o 
   6   7   5      138.84       73.89     55.64 o 
   7   7   5      468.09      388.96     74.26 o 
   8   7   5       22.68        3.95     64.40 o 
  -8   8   5     1572.59     1476.35     96.21 o 
  -7   8   5       41.70      -16.74     51.68 o 
  -6   8   5      707.64      801.85    170.93 o 
  -5   8   5      196.14      232.84     32.52 o 
  -4   8   5      713.15      706.47     39.94 o 
  -3   8   5     1320.78     1132.25     35.39 o 
  -2   8   5      860.33      825.53     33.80 o 
  -1   8   5     2145.49     2076.85     46.53 o 
   0   8   5      415.56      445.42     27.82 o 
   1   8   5     2247.40     2212.54     48.80 o 
   2   8   5      549.89      610.35     44.42 o 
   3   8   5     3569.66     3591.22    149.14 o 
   4   8   5      721.47      877.34     95.87 o 
   5   8   5       26.02       33.79     51.27 o 
   6   8   5      357.58      323.50     65.40 o 
   7   8   5       60.11      -40.89     59.54 o 
  -8   9   5        6.01       18.20     56.94 o 
  -7   9   5      238.93      206.23     59.92 o 
  -6   9   5      498.70      526.35     66.75 o 
  -5   9   5       14.66        5.16     29.97 o 
  -4   9   5     1889.17     1975.60     56.15 o 
  -3   9   5      830.15      831.09     39.67 o 
  -2   9   5       15.24       -4.44     19.99 o 
  -1   9   5     3049.71     2899.90     61.45 o 
   0   9   5       27.90        6.50     21.07 o 
   1   9   5     3123.20     3271.80     59.62 o 
   2   9   5      665.89      644.33     46.60 o 
   3   9   5      295.12      316.35     43.06 o 
   4   9   5      489.14      613.78     65.31 o 
   5   9   5      340.44      455.15     66.49 o 
   6   9   5       57.06       25.39     56.99 o 
   7   9   5      308.55      234.70     72.18 o 
  -8  10   5       49.21        8.00     64.99 o 
  -7  10   5      138.38       33.69     55.08 o 
  -6  10   5        2.95       27.94     41.77 o 
  -5  10   5      574.80      699.16     47.61 o 
  -4  10   5      202.56      180.13     33.21 o 
  -3  10   5      693.59      669.71     43.80 o 
  -2  10   5     1288.45     1300.03     46.23 o 
  -1  10   5      123.13      141.84     26.59 o 
   0  10   5     3006.26     2787.13     57.85 o 
   1  10   5       38.10       23.99     22.82 o 
   2  10   5       88.61       75.70     34.33 o 
   3  10   5     1645.84     1705.43     68.12 o 
   4  10   5        6.96        8.40     39.20 o 
   5  10   5      791.11      725.73    100.76 o 
   6  10   5       64.66       55.25     63.58 o 
   7  10   5        8.57       74.45     72.85 o 
  -7  11   5       21.78       49.07     58.69 o 
  -6  11   5     2315.39     2377.68     84.84 o 
  -5  11   5      365.13      363.05     49.29 o 
  -4  11   5      174.76      208.69     36.53 o 
  -3  11   5      163.33      166.66     31.92 o 
  -2  11   5     4326.12     4031.16     73.46 o 
  -1  11   5     4728.33     4616.13    151.67 o 
   0  11   5       46.83       84.83     26.59 o 
   1  11   5     2337.69     2269.43     84.31 o 
   2  11   5     2454.12     2353.31    138.65 o 
   3  11   5      872.69      987.97     98.92 o 
   4  11   5       24.36       29.80     46.49 o 
   5  11   5      611.40      519.61     73.50 o 
   6  11   5      456.50      439.59     76.73 o 
   7  11   5       91.98       54.30     77.89 o 
  -7  12   5      321.09      215.10     69.45 o 
  -6  12   5      210.19      140.08     49.46 o 
  -5  12   5     1746.67     1970.78    121.40 o 
  -4  12   5     1515.62     1571.50     63.00 o 
  -3  12   5       68.19       41.37     31.01 o 
  -2  12   5       10.97       -4.65     28.84 o 
  -1  12   5      458.13      453.22     43.20 o 
   0  12   5      436.58      532.60     48.06 o 
   1  12   5      122.56      120.74     39.72 o 
   2  12   5     1382.56     1547.00     96.67 o 
   3  12   5       44.93       14.31     40.93 o 
   4  12   5     2077.51     1865.29     80.21 o 
   5  12   5     2031.52     2146.16    169.67 o 
   6  12   5      281.37      306.65     74.15 o 
  -6  13   5     1168.83     1332.65     78.87 o 
  -5  13   5      426.49      533.57     59.22 o 
  -4  13   5      390.47      280.99     42.56 o 
  -3  13   5       48.26       33.82     41.22 o 
  -2  13   5     6915.75     6739.64    101.71 o 
  -1  13   5     7143.56     7363.04    121.93 o 
   0  13   5      232.11      204.24     43.20 o 
   1  13   5     2433.62     2346.01     78.13 o 
   2  13   5     5469.91     5226.94    114.37 o 
   3  13   5      391.05      473.59     55.48 o 
   4  13   5      346.74      463.34     60.07 o 
   5  13   5      170.42      194.99     73.90 o 
   6  13   5     1364.30     1277.72    105.25 o 
  -6  14   5      469.56      568.88     81.09 o 
  -5  14   5     2846.81     2848.62     94.88 o 
  -4  14   5     1489.23     1600.27     89.61 o 
  -3  14   5      661.89      703.28     51.75 o 
  -2  14   5      468.66      373.96     41.69 o 
  -1  14   5     2183.84     2072.06     97.80 o 
   0  14   5      679.84      673.64     70.73 o 
   1  14   5     1416.32     1509.36     71.65 o 
   2  14   5     1750.17     1746.87     76.61 o 
   3  14   5      146.40       44.35     47.79 o 
   4  14   5      414.87      357.52     58.73 o 
   5  14   5      600.02      647.60     70.79 o 
  -5  15   5      183.80      131.84     52.01 o 
  -4  15   5      143.70      167.44     45.04 o 
  -3  15   5      322.76      304.70     44.99 o 
  -2  15   5     7027.73     6900.05    207.98 o 
  -1  15   5     2728.19     2910.86    111.93 o 
   0  15   5        3.39      -68.65    104.70 o 
   1  15   5      317.08      493.41    116.21 o 
   2  15   5     4333.39     4084.46    148.69 o 
   3  15   5      386.00      485.84     61.42 o 
   4  15   5       19.66        6.10     53.29 o 
   5  15   5       18.48      -29.32     56.10 o 
  -5  16   5      400.93      425.32     62.98 o 
  -4  16   5      471.56      457.33     55.96 o 
  -3  16   5      396.91      388.45     59.76 o 
  -2  16   5      619.20      598.73    109.43 o 
  -1  16   5      894.26      935.55    131.82 o 
   0  16   5        1.95       61.40     63.09 o 
   1  16   5      905.72     1039.04    109.27 o 
   2  16   5      262.98      348.15     75.69 o 
   3  16   5      151.11      128.50     56.55 o 
   4  16   5      132.42      152.27     59.96 o 
  -4  17   5       75.94       75.46     53.74 o 
  -3  17   5       11.29      -56.62     48.87 o 
  -2  17   5      719.35      742.39     89.65 o 
  -1  17   5       21.65      -17.40     62.95 o 
   0  17   5       44.43       47.84     63.88 o 
   1  17   5       46.63       31.91     86.25 o 
   2  17   5      831.99      690.82    119.68 o 
   3  17   5      181.87      130.09     91.14 o 
  -2  18   5       28.82       92.60     74.58 o 
  -1  18   5      109.39      104.68     68.37 o 
   0  18   5       39.05       37.16     67.90 o 
   1  18   5       15.07       80.94     69.54 o 
  -8   0   6     1204.23     1299.88    117.32 o 
  -6   0   6       13.87       44.72     66.23 o 
  -4   0   6     2998.04     3381.01    121.73 o 
  -2   0   6     2344.31     2536.78     97.76 o 
   0   0   6     9046.10     9089.39    204.36 o 
   2   0   6     9823.32     9929.21    225.80 o 
   4   0   6       66.17        9.46     58.34 o 
   6   0   6      193.20      -18.92     69.06 o 
   8   0   6      857.99      792.51    117.95 o 
  -9   1   6       60.47       -3.15     77.26 o 
  -8   1   6      165.62       88.86     41.66 o 
  -7   1   6      504.25      530.72     40.99 o 
  -6   1   6      338.64      277.88     32.47 o 
  -5   1   6       44.66       56.57     27.66 o 
  -4   1   6     5901.69     5715.21     76.46 o 
  -3   1   6       13.96        6.42     25.27 o 
  -2   1   6     6954.63     6930.15    103.98 o 
  -1   1   6      631.65      648.41     32.12 o 
   0   1   6     6117.32     5896.56     88.33 o 
   1   1   6     7728.71     7295.94    286.35 o 
   2   1   6     2607.85     2346.29     76.59 o 
   3   1   6        4.98        4.20     41.94 o 
   4   1   6      275.08      338.24     49.43 o 
   5   1   6     3883.08     3728.27    167.30 o 
   6   1   6      143.37        4.52     53.35 o 
   7   1   6       32.95        9.07     54.82 o 
   8   1   6        0.64       -2.21     85.46 o 
  -9   2   6      684.27      713.43     76.99 o 
  -8   2   6      215.67      319.21     61.87 o 
  -7   2   6      453.83      470.53     47.09 o 
  -6   2   6      353.11      381.93     40.07 o 
  -5   2   6     7079.22     7127.27    205.14 o 
  -4   2   6     1026.47      926.08     30.98 o 
  -3   2   6     4587.61     4504.22     49.51 o 
  -2   2   6     5434.40     5448.52     89.27 o 
  -1   2   6     4145.18     3930.87     62.56 o 
   0   2   6     3128.66     3318.06     85.75 o 
   1   2   6     2902.79     2903.05     58.89 o 
   2   2   6     3406.69     3531.29     69.30 o 
   3   2   6     1583.95     1500.46     68.67 o 
   4   2   6      221.96      277.82     46.75 o 
   5   2   6     2976.22     2846.12     97.81 o 
   6   2   6     1786.33     1899.88     95.91 o 
   7   2   6      305.44      350.48     68.37 o 
   8   2   6       86.75       31.79     64.08 o 
  -9   3   6      410.31      393.30     68.68 o 
  -8   3   6       91.43       95.18     55.04 o 
  -7   3   6     1794.74     1791.77     81.20 o 
  -6   3   6      320.70      280.71     38.66 o 
  -5   3   6      510.72      700.16     53.23 o 
  -4   3   6     2078.70     2330.24     45.71 o 
  -3   3   6    10749.10    10413.56    188.08 o 
  -2   3   6     6752.61     6815.41     70.20 o 
  -1   3   6     3033.96     2961.12     82.53 o 
   0   3   6       47.72       47.35     18.12 o 
   1   3   6    26652.09    26016.74    253.68 o 
   2   3   6    10247.54    10094.67    165.26 o 
   3   3   6        0.55       -7.98     26.71 o 
   4   3   6      476.99      454.28     41.33 o 
   5   3   6     6194.69     6259.21    144.38 o 
   6   3   6       55.24       24.10     41.90 o 
   7   3   6      151.88      158.80     62.40 o 
   8   3   6        0.38       28.04     60.51 o 
  -9   4   6     1030.88     1095.75     89.96 o 
  -8   4   6        2.01      -25.44     52.13 o 
  -7   4   6      239.05      191.71     54.77 o 
  -6   4   6      392.96      340.25     40.31 o 
  -5   4   6    13672.63    14351.12    174.37 o 
  -4   4   6      422.47      416.91     35.54 o 
  -3   4   6     9600.32     9583.25    149.35 o 
  -2   4   6     4729.50     4487.63     82.98 o 
  -1   4   6    26313.16    26800.84    215.46 o 
   0   4   6      584.59      589.33     26.37 o 
   1   4   6      384.78      338.28     53.42 o 
   2   4   6        9.63       61.20     26.70 o 
   3   4   6     1635.91     1629.23     56.09 o 
   4   4   6       23.93       43.34     31.04 o 
   5   4   6     1972.97     1999.53     73.55 o 
   6   4   6       99.69       97.42     52.27 o 
   7   4   6      528.23      436.11     72.14 o 
   8   4   6      205.19      291.50     74.06 o 
  -9   5   6      931.52     1072.98     95.08 o 
  -8   5   6        5.94      -70.10     48.71 o 
  -7   5   6      912.87      948.22     74.68 o 
  -6   5   6      218.36      269.61     52.17 o 
  -5   5   6      264.95      299.16     37.14 o 
  -4   5   6      881.34      786.05     43.50 o 
  -3   5   6    10954.46    10909.85     98.55 o 
  -2   5   6      266.80      260.44     21.25 o 
  -1   5   6     8184.93     8654.06    135.92 o 
   0   5   6      534.73      485.60     25.67 o 
   1   5   6    52983.37    54526.22    416.61 o 
   2   5   6     1123.15     1061.51     46.45 o 
   3   5   6      326.25      312.45     35.16 o 
   4   5   6      224.56      205.34     38.02 o 
   5   5   6     6316.05     6792.32    153.78 o 
   6   5   6      197.46      173.22    146.64 o 
   7   5   6       79.93      127.83     64.32 o 
   8   5   6        1.64       29.15     65.87 o 
  -8   6   6        1.86       -7.92     58.17 o 
  -7   6   6       48.34      -15.72     50.22 o 
  -6   6   6      228.39      251.91     51.13 o 
  -5   6   6     7600.47     7925.25    119.79 o 
  -4   6   6      373.38      358.31     27.96 o 
  -3   6   6     4437.30     4381.16     57.82 o 
  -2   6   6     2482.76     2638.04     49.16 o 
  -1   6   6    10460.11    10399.89    221.54 o 
   0   6   6       19.95        8.95     34.86 o 
   1   6   6     4263.16     4301.88     66.91 o 
   2   6   6     1860.39     1793.08     77.36 o 
   3   6   6     1353.69     1372.14     53.98 o 
   4   6   6      915.11      976.48     69.24 o 
   5   6   6     2613.14     2606.15    104.02 o 
   6   6   6      301.20      245.12     63.54 o 
   7   6   6      243.84      240.66     89.25 o 
   8   6   6        0.91      -16.87    109.90 o 
  -8   7   6     1362.75     1487.31     97.48 o 
  -7   7   6      617.82      623.46     81.21 o 
  -6   7   6      270.04      251.66     77.89 o 
  -5   7   6       34.61       23.29     31.80 o 
  -4   7   6     2773.18     2751.66     53.84 o 
  -3   7   6     3061.47     2915.39     49.91 o 
  -2   7   6     3864.30     3634.14     65.99 o 
  -1   7   6     2872.73     2892.25     64.32 o 
   0   7   6      167.32      136.54     22.84 o 
   1   7   6     9888.87     9454.82    115.46 o 
   2   7   6     1127.89     1081.82     41.13 o 
   3   7   6      130.59      137.67     47.68 o 
   4   7   6       18.97       67.73     45.16 o 
   5   7   6     3849.54     3621.43    119.86 o 
   6   7   6      145.63      146.29     60.75 o 
   7   7   6      109.02       78.05     66.23 o 
  -8   8   6       96.14       78.59     61.64 o 
  -7   8   6       33.73       30.68     52.92 o 
  -6   8   6       51.19       94.42     51.39 o 
  -5   8   6     4140.51     4170.63     92.28 o 
  -4   8   6        4.05       18.27     25.27 o 
  -3   8   6      216.64      267.07     24.59 o 
  -2   8   6       59.05       79.42     23.99 o 
  -1   8   6      909.54      951.34     37.29 o 
   0   8   6      635.09      581.28     38.30 o 
   1   8   6       11.84       -7.54     22.27 o 
   2   8   6     3069.50     3177.99     66.23 o 
   3   8   6      606.12      564.42     63.39 o 
   4   8   6      603.74      559.61     64.99 o 
   5   8   6      425.48      408.61     63.23 o 
   6   8   6     1159.30     1307.82    114.63 o 
   7   8   6       60.41       88.69     70.68 o 
  -8   9   6      118.01      116.20     67.44 o 
  -7   9   6        1.13      -48.94     52.34 o 
  -6   9   6     1609.52     1575.00     86.96 o 
  -5   9   6      164.05      119.51     38.62 o 
  -4   9   6     3732.43     3620.77     71.33 o 
  -3   9   6      383.43      418.34     63.87 o 
  -2   9   6     3596.84     3781.65    247.75 o 
  -1   9   6      916.73      954.98     82.89 o 
   0   9   6     1420.85     1344.65     52.59 o 
   1   9   6       31.91       57.56     24.29 o 
   2   9   6     1627.65     1702.70     63.77 o 
   3   9   6       80.28       48.44     38.44 o 
   4   9   6      387.47      358.67     70.64 o 
   5   9   6      274.33      244.45     64.97 o 
   6   9   6        1.38      -31.43     70.80 o 
   7   9   6      116.32       79.65     69.73 o 
  -7  10   6      347.10      356.80     70.06 o 
  -6  10   6      934.07     1011.13     93.66 o 
  -5  10   6      544.28      508.92     49.84 o 
  -4  10   6       23.81       20.50     29.97 o 
  -3  10   6     1594.33     1458.53     51.25 o 
  -2  10   6      147.00      100.81     27.41 o 
  -1  10   6      571.17      607.70     37.29 o 
   0  10   6     1336.29     1374.65     47.34 o 
   1  10   6       44.23       70.34     26.29 o 
   2  10   6      966.04     1041.76     68.34 o 
   3  10   6     1381.68     1471.23     91.96 o 
   4  10   6        0.84       -0.09     48.76 o 
   5  10   6       21.40       17.57     58.29 o 
   6  10   6      800.80      886.56    183.07 o 
   7  10   6       21.30      -58.52     68.15 o 
  -7  11   6      395.39      387.07     73.91 o 
  -6  11   6       17.17      -20.89     51.87 o 
  -5  11   6      224.45      250.28     47.00 o 
  -4  11   6      473.74      504.56     42.53 o 
  -3  11   6     3890.33     3768.65     93.27 o 
  -2  11   6     4535.18     4376.21    111.44 o 
  -1  11   6       65.05       53.10     27.57 o 
   0  11   6       44.14       58.11     31.86 o 
   1  11   6     1588.50     1658.74     67.20 o 
   2  11   6     4044.32     3987.19     96.34 o 
   3  11   6       86.43       62.57     41.57 o 
   4  11   6      270.60      275.11     60.70 o 
   5  11   6      477.16      654.86     79.33 o 
   6  11   6       68.21      178.52     72.06 o 
  -7  12   6      508.63      386.31     74.46 o 
  -6  12   6      427.00      478.13     70.50 o 
  -5  12   6     1092.85     1159.66     68.70 o 
  -4  12   6      311.74      364.71     50.47 o 
  -3  12   6     1638.47     1511.60     57.02 o 
  -2  12   6      765.14      921.50     53.41 o 
  -1  12   6     2579.02     2423.86     71.59 o 
   0  12   6     1696.93     1590.25     67.21 o 
   1  12   6      570.55      617.55     53.16 o 
   2  12   6       55.43       44.07     43.13 o 
   3  12   6     1598.89     1743.38    123.97 o 
   4  12   6      524.33      501.12     59.96 o 
   5  12   6      194.11      165.28     69.09 o 
   6  12   6        5.95      -49.43     65.32 o 
  -6  13   6        3.76      -36.74     62.55 o 
  -5  13   6      243.98      212.77     50.69 o 
  -4  13   6      796.76      696.52     59.11 o 
  -3  13   6     1356.02     1526.13     58.81 o 
  -2  13   6     1247.73     1344.68     62.84 o 
  -1  13   6      379.43      326.83     44.69 o 
   0  13   6      754.24      773.16     57.52 o 
   1  13   6     4657.16     4628.40    104.48 o 
   2  13   6     2288.33     2388.28     99.02 o 
   3  13   6       12.75       16.87     45.53 o 
   4  13   6      489.13      469.57     59.98 o 
   5  13   6     3116.67     3069.66    127.88 o 
  -6  14   6      941.13     1177.87     99.18 o 
  -5  14   6     2128.16     2152.41     88.12 o 
  -4  14   6      728.17      851.72     64.22 o 
  -3  14   6     1716.77     1557.77     62.73 o 
  -2  14   6     3692.50     3593.83    104.72 o 
  -1  14   6     2083.24     2030.87     97.21 o 
   0  14   6      799.09      873.02     76.94 o 
   1  14   6      158.64      135.98     47.42 o 
   2  14   6      672.88      618.01     59.76 o 
   3  14   6      333.10      323.41     54.69 o 
   4  14   6      679.40      701.42     68.43 o 
   5  14   6      339.40      361.86     83.61 o 
  -5  15   6       15.20      -30.37     48.63 o 
  -4  15   6      510.64      609.62     61.16 o 
  -3  15   6     1985.26     1812.96     79.99 o 
  -2  15   6      383.94      473.90    106.75 o 
  -1  15   6      504.24      631.64     84.99 o 
   0  15   6     1077.27     1194.15    169.51 o 
   1  15   6     2024.20     2138.90    120.78 o 
   2  15   6      788.67      934.06     69.89 o 
   3  15   6      101.35       13.44     51.55 o 
   4  15   6      310.23      268.00     64.71 o 
  -4  16   6      154.31      120.74     55.36 o 
  -3  16   6       17.19        9.05     61.96 o 
  -2  16   6      940.80     1031.47     87.45 o 
  -1  16   6      628.62      710.07    178.50 o 
   0  16   6      186.87      115.57     62.93 o 
   1  16   6       61.93       56.34     64.06 o 
   2  16   6      513.18      698.04    101.23 o 
   3  16   6       41.60      -19.66     51.26 o 
  -3  17   6        8.90       22.91    104.54 o 
  -2  17   6      135.11      169.50    120.63 o 
  -1  17   6      648.07      823.45     88.53 o 
   0  17   6       25.38        9.77     93.35 o 
   1  17   6      323.25      421.76     78.67 o 
   2  17   6        1.23     -139.89    114.32 o 
  -1  18   6        1.32      -16.72     71.69 o 
   0  18   6        6.33       14.59    116.84 o 
   1  18   6        0.20      -79.63    110.69 o 
  -9   0   7      863.14      790.62    106.28 o 
  -7   0   7      410.09      535.33     61.53 o 
  -5   0   7    11390.07    11283.37    263.33 o 
  -3   0   7     1917.38     2235.92    101.86 o 
  -1   0   7     1201.65      980.29     34.49 o 
   1   0   7     1063.13     1245.37     85.46 o 
   3   0   7     1331.31     1376.87     99.65 o 
   5   0   7     2221.87     2521.01    147.59 o 
   7   0   7       11.41      -22.71     80.42 o 
  -9   1   7       57.77       84.20     83.26 o 
  -8   1   7       22.28       11.31     39.97 o 
  -7   1   7      497.86      487.07     47.72 o 
  -6   1   7      195.25      187.49     37.08 o 
  -5   1   7     2570.35     2374.79     80.67 o 
  -4   1   7       23.19       42.18     31.36 o 
  -3   1   7     1015.40      817.80     68.12 o 
  -2   1   7      496.94      594.79     44.37 o 
  -1   1   7     7654.71     7694.79    127.42 o 
   0   1   7      175.28      167.35     22.29 o 
   1   1   7    10842.36    10036.42    164.68 o 
   2   1   7       63.62       58.33     33.11 o 
   3   1   7     2023.66     1808.81     76.14 o 
   4   1   7     2067.05     2172.67     89.72 o 
   5   1   7     6308.24     6404.33    192.84 o 
   6   1   7      106.92       76.13     58.53 o 
   7   1   7      320.98      303.72    107.38 o 
   8   1   7      252.56      291.40    113.22 o 
  -9   2   7      925.42     1058.41     90.51 o 
  -8   2   7       77.27       50.37     54.75 o 
  -7   2   7      348.04      493.11     48.60 o 
  -6   2   7     4423.50     4503.21     94.34 o 
  -5   2   7     6797.88     7127.12    139.71 o 
  -4   2   7     3470.88     3402.50    175.81 o 
  -3   2   7      224.79      192.95     18.71 o 
  -2   2   7     5663.78     5668.69    105.78 o 
  -1   2   7     5790.00     5952.75     82.87 o 
   0   2   7     1975.02     1902.79     48.88 o 
   1   2   7        9.19       16.57     22.03 o 
   2   2   7     1085.46     1081.72     46.83 o 
   3   2   7      575.82      549.58     54.14 o 
   4   2   7       44.16       79.93     47.24 o 
   5   2   7     3148.39     3106.35    108.52 o 
   6   2   7       94.78       57.08     76.95 o 
   7   2   7       15.76       -0.17     58.53 o 
   8   2   7       45.46       87.56     98.24 o 
  -9   3   7      195.75      193.75     94.45 o 
  -8   3   7      435.41      489.01     69.14 o 
  -7   3   7        0.62      -12.16     37.04 o 
  -6   3   7     1367.73     1490.14     61.95 o 
  -5   3   7       24.23       25.93     29.76 o 
  -4   3   7     2298.18     2444.28     77.32 o 
  -3   3   7     2779.55     2897.00     40.36 o 
  -2   3   7     1361.82     1382.66     29.66 o 
  -1   3   7     1380.40     1192.05     42.06 o 
   0   3   7    13454.77    13946.45    190.62 o 
   1   3   7     2257.81     2203.04     56.67 o 
   2   3   7     1031.82      983.88     45.58 o 
   3   3   7       60.35       30.29     34.05 o 
   4   3   7     7023.44     7103.24    121.47 o 
   5   3   7     1021.46     1057.70     62.52 o 
   6   3   7        0.31        9.54     54.72 o 
   7   3   7       70.19       47.81     62.48 o 
   8   3   7      834.15      979.52    131.19 o 
  -9   4   7       29.87       -7.29     62.86 o 
  -8   4   7      382.70      296.66     63.32 o 
  -7   4   7        1.17       24.00     50.77 o 
  -6   4   7     8673.84     8806.23    155.42 o 
  -5   4   7     2323.59     2424.64     69.52 o 
  -4   4   7     3618.57     3382.04    134.71 o 
  -3   4   7     1463.76     1495.11     34.53 o 
  -2   4   7    20795.80    19764.92    167.65 o 
  -1   4   7      356.70      332.45     22.44 o 
   0   4   7     7606.97     7361.92    115.79 o 
   1   4   7      132.35      106.16     26.86 o 
   2   4   7     3670.14     3323.51     73.52 o 
   3   4   7       20.89       16.44     28.72 o 
   4   4   7      129.05      138.37     38.94 o 
   5   4   7      209.23      194.36     46.23 o 
   6   4   7        0.98      -55.86     53.60 o 
   7   4   7       16.99      -48.53     70.64 o 
   8   4   7      440.99      458.33     83.07 o 
  -8   5   7       35.20       88.12     60.02 o 
  -7   5   7      193.62      176.66     55.51 o 
  -6   5   7     2440.48     2587.74     98.56 o 
  -5   5   7       22.52      -12.32     28.76 o 
  -4   5   7     4012.72     3978.78     66.73 o 
  -3   5   7      180.23      168.03     20.76 o 
  -2   5   7      494.03      603.95     27.63 o 
  -1   5   7     2226.61     2293.53     45.72 o 
   0   5   7    12475.38    12331.44    123.63 o 
   1   5   7     1984.37     2023.42     56.88 o 
   2   5   7     3257.02     3109.80     71.93 o 
   3   5   7      965.41     1000.72     62.16 o 
   4   5   7    10106.46    10287.08    193.10 o 
   5   5   7      120.78       82.62     54.47 o 
   6   5   7        4.21       28.59     58.72 o 
   7   5   7      156.70      167.89     73.68 o 
  -8   6   7        3.07       51.57     59.52 o 
  -7   6   7       50.80      113.25     57.75 o 
  -6   6   7     1048.48     1133.96     76.59 o 
  -5   6   7     1043.02      996.70     69.76 o 
  -4   6   7      324.73      306.20     29.70 o 
  -3   6   7     1007.66     1043.52     36.45 o 
  -2   6   7    17205.90    16562.13    266.65 o 
  -1   6   7       16.92       22.00     30.27 o 
   0   6   7     1031.22      945.69     49.39 o 
   1   6   7     2493.63     2454.86     87.03 o 
   2   6   7     7035.97     6861.89    109.25 o 
   3   6   7      236.38      273.61     39.73 o 
   4   6   7       29.49       46.72     47.47 o 
   5   6   7      390.05      448.91     98.87 o 
   6   6   7       33.97       64.37     56.77 o 
   7   6   7       68.42       82.65     66.72 o 
  -8   7   7      535.16      667.22    109.43 o 
  -7   7   7      164.28       99.40     57.42 o 
  -6   7   7      799.77      862.25     72.46 o 
  -5   7   7     7542.49     7011.15    214.45 o 
  -4   7   7      424.83      397.81     32.52 o 
  -3   7   7      193.77      202.79     32.23 o 
  -2   7   7      730.56      668.72     32.89 o 
  -1   7   7     5545.78     5199.21    144.84 o 
   0   7   7     2523.83     2452.16    109.15 o 
   1   7   7     3933.19     3808.70     66.44 o 
   2   7   7     1554.65     1539.06     77.33 o 
   3   7   7       58.11       59.95     65.12 o 
   4   7   7     2572.32     2593.59    104.10 o 
   5   7   7      378.51      399.56     88.14 o 
   6   7   7        0.58      -79.06     54.55 o 
   7   7   7       38.19       68.69     68.41 o 
  -8   8   7       74.92       97.16     67.67 o 
  -7   8   7       80.90      105.96     59.91 o 
  -6   8   7     2500.81     2442.28    101.91 o 
  -5   8   7     2485.69     2517.10    212.08 o 
  -4   8   7      345.59      368.27     41.32 o 
  -3   8   7       38.86       32.11     23.69 o 
  -2   8   7     2458.42     2513.82     73.00 o 
  -1   8   7     1095.25     1127.25     43.05 o 
   0   8   7      691.28      676.39     54.19 o 
   1   8   7      393.93      409.39     32.82 o 
   2   8   7       15.85       38.22     26.33 o 
   3   8   7      325.60      306.45     94.45 o 
   4   8   7       38.14       15.49     52.03 o 
   5   8   7     2054.59     2036.09    114.32 o 
   6   8   7       14.94      -45.96     66.54 o 
   7   8   7        7.75      -84.89     62.59 o 
  -8   9   7      223.99      268.57     74.23 o 
  -7   9   7      399.38      421.81    172.03 o 
  -6   9   7      520.64      518.63     67.86 o 
  -5   9   7      709.03      638.65     67.22 o 
  -4   9   7      780.39      838.94     53.61 o 
  -3   9   7      992.86     1054.64     48.92 o 
  -2   9   7     2124.65     2139.61     65.33 o 
  -1   9   7     6470.86     6398.65    100.60 o 
   0   9   7      486.93      511.97     39.92 o 
   1   9   7     6913.37     6706.29     93.80 o 
   2   9   7     1376.80     1424.23     63.41 o 
   3   9   7      433.90      333.49     57.31 o 
   4   9   7      156.63       88.67     51.87 o 
   5   9   7      681.83      638.44     78.93 o 
   6   9   7        0.21        4.15     62.67 o 
   7   9   7        8.29      -68.36     82.15 o 
  -7  10   7       18.10       89.25     60.86 o 
  -6  10   7        4.54      -21.76     54.06 o 
  -5  10   7     4626.18     4813.43    165.88 o 
  -4  10   7      648.39      636.70     52.08 o 
  -3  10   7      356.07      382.47     69.86 o 
  -2  10   7       70.37       58.38     28.72 o 
  -1  10   7     2365.33     2309.19     59.56 o 
   0  10   7      262.81      291.45     32.76 o 
   1  10   7       54.08       85.40     29.65 o 
   2  10   7      766.34      750.96     56.17 o 
   3  10   7       46.94       27.46     40.51 o 
   4  10   7      172.46      196.85     62.96 o 
   5  10   7      988.08     1017.55     90.42 o 
   6  10   7       28.63       53.63     68.73 o 
  -7  11   7      229.40      139.36     66.79 o 
  -6  11   7      407.13      419.12     70.02 o 
  -5  11   7      131.90      159.13     57.75 o 
  -4  11   7      858.72      833.47     94.71 o 
  -3  11   7       64.77       31.66     33.35 o 
  -2  11   7     1419.60     1418.69     60.43 o 
  -1  11   7     3678.57     3497.72    136.51 o 
   0  11   7     2834.51     2774.97     84.57 o 
   1  11   7     5151.56     5276.05    105.44 o 
   2  11   7      107.20      128.80     42.22 o 
   3  11   7        1.61      -14.49     39.43 o 
   4  11   7      848.51      979.82     97.13 o 
   5  11   7     2310.97     2424.25    160.52 o 
   6  11   7       25.51       63.51     72.15 o 
  -6  12   7     1347.26     1303.14    125.99 o 
  -5  12   7     2190.15     1862.42    216.48 o 
  -4  12   7     1118.44      980.12     69.72 o 
  -3  12   7      936.51     1088.93     58.74 o 
  -2  12   7     1242.88     1306.84     61.35 o 
  -1  12   7      926.51      972.56     83.54 o 
   0  12   7      761.24      765.14     56.51 o 
   1  12   7     1427.41     1576.28     71.81 o 
   2  12   7      147.57       79.64     43.95 o 
   3  12   7       96.83       61.91     48.03 o 
   4  12   7        2.46      -50.13    122.52 o 
   5  12   7       73.04      -23.64     70.64 o 
  -6  13   7      595.99      639.72     83.09 o 
  -5  13   7      843.25      781.53     65.22 o 
  -4  13   7      435.10      430.78     56.43 o 
  -3  13   7       77.02        4.33     49.10 o 
  -2  13   7      117.32       39.44     38.21 o 
  -1  13   7        8.26      -14.59     46.69 o 
   0  13   7     1427.07     1660.03     73.80 o 
   1  13   7     3852.78     3954.62    100.79 o 
   2  13   7       18.93      -52.96     42.47 o 
   3  13   7       25.89       69.54     60.17 o 
   4  13   7     1923.90     1948.67    110.16 o 
   5  13   7      389.35      401.04     80.17 o 
  -5  14   7      195.13      235.33     68.18 o 
  -4  14   7      362.56      333.41     56.45 o 
  -3  14   7     3111.16     2982.13    111.33 o 
  -2  14   7     2625.48     2632.65    117.15 o 
  -1  14   7     1439.14     1324.41    181.81 o 
   0  14   7     1658.93     1769.00    106.59 o 
   1  14   7     2360.51     2283.84     87.60 o 
   2  14   7      137.95      173.07     52.38 o 
   3  14   7      145.56      206.96     59.13 o 
   4  14   7       68.52       26.86     55.96 o 
  -5  15   7     1213.74     1270.43    217.60 o 
  -4  15   7       49.80      -23.46     58.53 o 
  -3  15   7       16.13       17.66     55.71 o 
  -2  15   7      209.37      248.56     68.28 o 
  -1  15   7      490.65      429.89     72.81 o 
   0  15   7     2385.65     2259.31    105.34 o 
   1  15   7      362.11      415.51     69.68 o 
   2  15   7      408.04      448.21    108.32 o 
   3  15   7      678.28      728.66     70.91 o 
   4  15   7     1280.16     1381.66     88.78 o 
  -4  16   7       61.76        9.34     65.87 o 
  -3  16   7      370.05      521.93    111.64 o 
  -2  16   7     1387.37     1518.39    100.15 o 
  -1  16   7        3.65      -26.67     60.82 o 
   0  16   7      127.73      115.22     66.01 o 
   1  16   7      775.11      681.62    142.23 o 
   2  16   7       37.78       74.22     70.17 o 
   3  16   7      138.72      135.72     58.45 o 
  -2  17   7      394.85      520.30    204.51 o 
  -1  17   7      603.01      840.51     97.60 o 
   0  17   7      103.78       25.81     65.29 o 
   1  17   7      245.02      212.02    110.22 o 
   2  17   7     1000.36     1147.29    137.81 o 
  -8   0   8      289.60      327.98     91.46 o 
  -6   0   8     6633.56     6657.31    205.62 o 
  -4   0   8     1946.30     1910.15    106.28 o 
  -2   0   8    30495.23    32309.89    569.55 o 
   0   0   8     1054.92     1188.92     89.25 o 
   2   0   8      348.66      422.90     74.43 o 
   4   0   8     1750.43     1867.90    126.78 o 
   6   0   8       84.75      173.13     93.35 o 
  -9   1   8        0.93        2.21     86.09 o 
  -8   1   8     2194.42     2465.74    105.05 o 
  -7   1   8      143.26      144.59     50.28 o 
  -6   1   8       11.96       45.39     41.03 o 
  -5   1   8      117.33      137.26     39.78 o 
  -4   1   8     4594.38     4350.26    108.46 o 
  -3   1   8       30.46       50.86     33.56 o 
  -2   1   8     8045.14     7413.29    226.43 o 
  -1   1   8     1266.42     1470.62     42.92 o 
   0   1   8     4625.46     4449.95     75.48 o 
   1   1   8       26.77       80.31     34.77 o 
   2   1   8    13585.01    12195.14    200.13 o 
   3   1   8       68.40       36.13     42.47 o 
   4   1   8     4896.88     4693.20    127.43 o 
   5   1   8        0.73       -7.71     92.40 o 
   6   1   8      481.46      452.09     71.11 o 
   7   1   8     1328.11     1137.74     95.35 o 
  -9   2   8      101.90       31.78     61.19 o 
  -8   2   8       19.39       21.92     56.01 o 
  -7   2   8      341.57      244.55     54.69 o 
  -6   2   8     4144.88     4406.58    119.91 o 
  -5   2   8      417.16      313.68     48.09 o 
  -4   2   8       48.74       21.44     39.74 o 
  -3   2   8     4214.98     3692.34     97.23 o 
  -2   2   8    15465.35    15452.33    164.15 o 
  -1   2   8     3304.97     3352.83     63.60 o 
   0   2   8     1527.33     1526.75     48.45 o 
   1   2   8     2522.80     2351.09     89.41 o 
   2   2   8      686.37      579.65     41.85 o 
   3   2   8     2364.68     2370.08     88.50 o 
   4   2   8      162.40      159.34     55.85 o 
   5   2   8      172.02      166.31     58.66 o 
   6   2   8       38.62       -6.19     45.48 o 
   7   2   8       70.12       88.91     65.04 o 
  -8   3   8      210.48      266.95     66.12 o 
  -7   3   8     1147.81     1284.57    133.60 o 
  -6   3   8      299.13      203.67     46.19 o 
  -5   3   8     1905.70     1880.73     78.22 o 
  -4   3   8      943.38      995.28     63.46 o 
  -3   3   8     5193.37     5392.00     79.29 o 
  -2   3   8     1082.68     1088.83     40.56 o 
  -1   3   8      112.41       72.66     22.16 o 
   0   3   8     6428.53     6073.77     93.50 o 
   1   3   8      967.97     1006.61     68.68 o 
   2   3   8     2859.06     2860.44     70.81 o 
   3   3   8     3391.54     3278.36     80.32 o 
   4   3   8     3083.09     3084.40     85.39 o 
   5   3   8      428.57      488.03     54.64 o 
   6   3   8       20.17       34.98     58.40 o 
   7   3   8      723.39      851.90     91.86 o 
  -8   4   8      116.69       71.91     61.73 o 
  -7   4   8      261.22      245.42     62.74 o 
  -6   4   8      179.84      244.23     41.69 o 
  -5   4   8       99.80       83.77     41.39 o 
  -4   4   8       53.63       10.60     35.65 o 
  -3   4   8     9260.79     9307.97    119.61 o 
  -2   4   8     2762.58     2642.23     45.05 o 
  -1   4   8     3469.13     3387.31     69.25 o 
   0   4   8     5008.56     4858.46     85.38 o 
   1   4   8    15125.59    15018.87    337.09 o 
   2   4   8      999.47      919.37     49.55 o 
   3   4   8     3462.95     3469.00    120.49 o 
   4   4   8        5.26      -21.68     36.27 o 
   5   4   8       77.98        8.63     42.92 o 
   6   4   8        0.29       36.89     61.19 o 
   7   4   8        0.74      -18.13     60.51 o 
  -8   5   8       50.61       35.17     58.44 o 
  -7   5   8     2383.09     2262.29    104.46 o 
  -6   5   8       12.46      -30.74     45.31 o 
  -5   5   8      278.50      377.49     89.09 o 
  -4   5   8      358.31      342.62     46.60 o 
  -3   5   8     1339.17     1414.53     55.78 o 
  -2   5   8      301.43      286.73     24.72 o 
  -1   5   8      271.20      263.73     24.76 o 
   0   5   8      988.07     1050.83     46.94 o 
   1   5   8     2053.54     2100.41     61.69 o 
   2   5   8      474.96      479.56     41.04 o 
   3   5   8     3237.77     3337.62     88.93 o 
   4   5   8      237.73      190.91     43.55 o 
   5   5   8      703.90      662.35     89.56 o 
   6   5   8       43.62       88.22     64.60 o 
   7   5   8     1322.71     1545.58    124.41 o 
  -8   6   8      289.47      255.09    105.49 o 
  -7   6   8       16.22       10.35     53.07 o 
  -6   6   8      197.53      187.48     80.10 o 
  -5   6   8      103.45      163.71     42.52 o 
  -4   6   8      347.64      425.75     50.14 o 
  -3   6   8     5316.22     5252.33     90.20 o 
  -2   6   8     1872.62     1837.42     45.19 o 
  -1   6   8      732.69      769.82     34.43 o 
   0   6   8      133.38      137.60     25.37 o 
   1   6   8     9087.44     9074.57    130.01 o 
   2   6   8      863.14      844.98     48.52 o 
   3   6   8     2774.67     2753.28     79.13 o 
   4   6   8      825.18      914.21     76.81 o 
   5   6   8       69.15       52.11     56.51 o 
   6   6   8       89.52      102.63     65.34 o 
   7   6   8        8.31       35.93     67.32 o 
  -8   7   8      520.41      443.85     87.83 o 
  -7   7   8      471.27      434.08     69.75 o 
  -6   7   8     1368.34     1238.50     84.85 o 
  -5   7   8     1253.67     1362.22     82.76 o 
  -4   7   8      102.89      104.48     41.52 o 
  -3   7   8      770.82      900.36     63.33 o 
  -2   7   8     5380.84     5404.25    140.79 o 
  -1   7   8       10.97      -32.63     21.75 o 
   0   7   8     4069.82     3913.59     69.56 o 
   1   7   8     3642.73     3598.32     68.12 o 
   2   7   8     1574.43     1500.94     61.87 o 
   3   7   8      651.92      651.28     50.28 o 
   4   7   8     2044.13     2166.71    100.53 o 
   5   7   8      951.88      895.46     83.73 o 
   6   7   8      337.54      441.33     81.06 o 
   7   7   8      759.98      771.61     95.51 o 
  -8   8   8      231.71      291.51     71.75 o 
  -7   8   8      361.59      352.14     68.41 o 
  -6   8   8     3354.59     3324.32    256.07 o 
  -5   8   8     1211.73     1219.72     81.69 o 
  -4   8   8       25.03       -9.15     58.97 o 
  -3   8   8     3253.98     2983.41     75.10 o 
  -2   8   8     5436.02     5143.68     90.29 o 
  -1   8   8      706.60      728.80     38.09 o 
   0   8   8      296.40      355.16     32.60 o 
   1   8   8      950.91      997.36     44.66 o 
   2   8   8     1000.53      959.78     53.01 o 
   3   8   8       40.96        0.90     46.15 o 
   4   8   8      254.52      290.47     74.11 o 
   5   8   8      137.75      152.78     72.38 o 
   6   8   8       95.16       94.78     85.78 o 
  -7   9   8      217.13      170.74     66.00 o 
  -6   9   8        2.56       26.75     53.33 o 
  -5   9   8      591.15      552.73     69.55 o 
  -4   9   8     4202.10     4239.11    169.03 o 
  -3   9   8       79.87      111.63     33.97 o 
  -2   9   8     4628.98     4348.67    107.52 o 
  -1   9   8      341.14      379.33     34.52 o 
   0   9   8     4158.57     4106.56     84.96 o 
   1   9   8      386.46      422.53     60.48 o 
   2   9   8     5826.67     5675.52    111.51 o 
   3   9   8       71.10      118.23     55.12 o 
   4   9   8     2439.09     2587.85    111.73 o 
   5   9   8      654.61      594.61     81.50 o 
   6   9   8      142.93      146.56     74.34 o 
  -7  10   8       11.92        2.94     60.65 o 
  -6  10   8     4700.78     4749.66    203.25 o 
  -5  10   8      910.94      868.01     78.49 o 
  -4  10   8      243.63      272.96     84.52 o 
  -3  10   8      211.08      150.65     45.71 o 
  -2  10   8     5287.64     5550.71    123.22 o 
  -1  10   8     4463.12     4457.00     79.05 o 
   0  10   8       12.19        0.05     28.60 o 
   1  10   8        0.56      -20.98     38.56 o 
   2  10   8      315.85      312.04     48.05 o 
   3  10   8      592.65      694.62     71.69 o 
   4  10   8      153.63      128.10     59.74 o 
   5  10   8      405.99      314.38     74.83 o 
   6  10   8       11.40      -34.00     70.09 o 
  -7  11   8      552.16      567.19     84.41 o 
  -6  11   8      143.40      218.84     66.05 o 
  -5  11   8       14.40       18.88     66.23 o 
  -4  11   8      395.86      420.36     63.00 o 
  -3  11   8      726.68      764.80     67.67 o 
  -2  11   8      684.61      591.67     48.55 o 
  -1  11   8       51.82       63.68     32.26 o 
   0  11   8     2268.67     2335.45     98.18 o 
   1  11   8      817.27      845.39     58.97 o 
   2  11   8      941.76      888.49     62.04 o 
   3  11   8      130.63      248.48     61.06 o 
   4  11   8     1908.75     2079.17    108.65 o 
   5  11   8        4.96      -37.49     65.86 o 
   6  11   8       43.42      125.41     78.27 o 
  -6  12   8      973.34      875.46    160.68 o 
  -5  12   8      753.19      789.94    119.52 o 
  -4  12   8       23.22       -9.10     49.95 o 
  -3  12   8      831.26      762.89     68.84 o 
  -2  12   8     1896.70     2033.35    112.44 o 
  -1  12   8     2600.99     2579.52     77.95 o 
   0  12   8      196.53      307.39     49.11 o 
   1  12   8     1403.20     1405.88     79.17 o 
   2  12   8     1425.41     1406.94     86.84 o 
   3  12   8     1080.70     1111.26     88.36 o 
   4  12   8      246.64      185.40     69.88 o 
   5  12   8      262.43      131.31     74.43 o 
  -6  13   8      912.22     1052.02    103.91 o 
  -5  13   8       13.57      -32.80     73.48 o 
  -4  13   8        1.28      -45.75     54.05 o 
  -3  13   8       20.67        0.33     85.46 o 
  -2  13   8      983.61      955.58     59.73 o 
  -1  13   8        0.33       -7.59     49.92 o 
   0  13   8      141.18      111.45     46.14 o 
   1  13   8      129.99      160.45     51.24 o 
   2  13   8      101.56      118.64     49.72 o 
   3  13   8      152.09      132.92     52.02 o 
   4  13   8      770.42      738.80     93.43 o 
   5  13   8       24.88      -50.43     69.53 o 
  -5  14   8       10.69       41.00     84.83 o 
  -4  14   8      451.37      427.23     69.82 o 
  -3  14   8     1671.86     1636.22     94.03 o 
  -2  14   8      291.06      310.73     62.47 o 
  -1  14   8      581.30      499.72     68.92 o 
   0  14   8     1503.67     1752.42    101.05 o 
   1  14   8     1464.92     1526.77     79.81 o 
   2  14   8      367.67      351.28     59.40 o 
   3  14   8      501.90      519.57     84.48 o 
   4  14   8      383.14      370.04     80.87 o 
  -4  15   8      190.94      205.97     64.73 o 
  -3  15   8        0.70      -45.17     53.12 o 
  -2  15   8      676.83      407.76    104.39 o 
  -1  15   8      177.21       29.31     65.44 o 
   0  15   8       50.24        0.36     59.13 o 
   1  15   8      568.51      729.28    198.21 o 
   2  15   8      245.17      281.61     57.23 o 
   3  15   8       80.26      143.00     58.51 o 
  -3  16   8     1372.70     1197.75    145.07 o 
  -2  16   8      171.30      250.71    110.38 o 
  -1  16   8      439.65      414.41     75.00 o 
   0  16   8      328.08      405.97     76.96 o 
   1  16   8      692.53      795.83     89.18 o 
   2  16   8       31.55      102.91     72.33 o 
  -1  17   8       30.95       49.32     70.89 o 
   0  17   8      498.80      560.09     84.55 o 
   1  17   8      870.23     1146.04    113.37 o 
  -7   0   9     3328.02     3438.40    161.47 o 
  -5   0   9     1793.43     1969.44    118.89 o 
  -3   0   9    30529.51    29825.77    547.47 o 
  -1   0   9     4279.22     4680.47     84.50 o 
   1   0   9    13011.63    12111.20    288.24 o 
   3   0   9      193.63      176.60     71.59 o 
   5   0   9        0.43      -10.41     76.63 o 
   7   0   9      124.41      152.64    110.69 o 
  -8   1   9      113.84      148.88     61.33 o 
  -7   1   9      510.62      567.38     64.68 o 
  -6   1   9        5.35      -23.02     41.25 o 
  -5   1   9     5886.01     6039.11    175.50 o 
  -4   1   9      123.68      151.59     43.50 o 
  -3   1   9      177.88      189.72     43.12 o 
  -2   1   9      394.56      332.41     45.02 o 
  -1   1   9     2750.97     2648.16     57.85 o 
   0   1   9        5.62       -5.66     23.20 o 
   1   1   9     4989.03     4974.66     89.80 o 
   2   1   9      117.83      168.25     47.42 o 
   3   1   9     2791.60     2711.65    100.85 o 
   4   1   9        1.09      -18.36     57.24 o 
   5   1   9     3363.68     3575.67    211.14 o 
   6   1   9        7.76      -21.60     64.67 o 
   7   1   9     2461.89     2635.34    134.55 o 
  -8   2   9        2.32        9.46     79.16 o 
  -7   2   9     3153.89     2894.85    211.14 o 
  -6   2   9       58.48       -9.55     41.95 o 
  -5   2   9     1513.62     1469.44     76.32 o 
  -4   2   9     1043.21     1001.55     64.64 o 
  -3   2   9    18438.85    18053.41    264.79 o 
  -2   2   9     1158.05     1153.34     44.29 o 
  -1   2   9      489.49      538.59     35.39 o 
   0   2   9     1956.24     1990.26     56.64 o 
   1   2   9    13750.43    13617.83    166.68 o 
   2   2   9      521.53      507.86     42.31 o 
   3   2   9       55.05        9.80     35.94 o 
   4   2   9      296.32      352.60     50.22 o 
   5   2   9       83.50       38.83     45.63 o 
   6   2   9      199.27      266.01     56.89 o 
   7   2   9      123.94      101.76     67.12 o 
  -8   3   9      178.22      198.99     89.25 o 
  -7   3   9      770.36      802.74     70.48 o 
  -6   3   9        7.69       19.51     42.30 o 
  -5   3   9      878.55      976.04     68.28 o 
  -4   3   9     2159.29     2040.00    187.48 o 
  -3   3   9       26.81       31.90     37.43 o 
  -2   3   9       37.80       58.93     23.16 o 
  -1   3   9     1520.64     1559.56     50.79 o 
   0   3   9      174.25      167.07     29.61 o 
   1   3   9      573.33      559.76     40.19 o 
   2   3   9       28.49      -16.63     29.91 o 
   3   3   9     1034.83     1059.11     68.88 o 
   4   3   9      374.22      415.77     55.94 o 
   5   3   9      746.78      702.21     61.12 o 
   6   3   9      282.30      142.42    115.74 o 
   7   3   9      379.25      503.17    154.53 o 
  -8   4   9        9.25       36.58     82.94 o 
  -7   4   9      113.09      132.77     83.57 o 
  -6   4   9      326.46      418.60     78.53 o 
  -5   4   9       48.29       54.68     41.40 o 
  -4   4   9     2519.55     2365.61     87.14 o 
  -3   4   9     1069.94     1180.03     66.88 o 
  -2   4   9        3.03       -6.46     24.07 o 
  -1   4   9       17.50       10.77     25.80 o 
   0   4   9     4153.23     3744.72     78.62 o 
   1   4   9     1065.02     1046.07     51.61 o 
   2   4   9     1202.55     1167.34     62.62 o 
   3   4   9       49.26      100.35     56.66 o 
   4   4   9     1195.27     1174.67    105.94 o 
   5   4   9       25.91       13.93     43.67 o 
   6   4   9      644.30      552.88     79.20 o 
   7   4   9       16.44        0.28     68.34 o 
  -8   5   9      244.52      327.35     99.65 o 
  -7   5   9        0.48       21.13     74.74 o 
  -6   5   9       36.10       81.05     73.16 o 
  -5   5   9      578.38      599.49     58.03 o 
  -4   5   9     4348.97     4220.25    113.38 o 
  -3   5   9       94.27       87.03     38.22 o 
  -2   5   9      178.87      183.62     31.31 o 
  -1   5   9      121.58       91.08     30.08 o 
   0   5   9      714.13      682.37     43.54 o 
   1   5   9      360.88      321.98     38.38 o 
   2   5   9       17.47       36.92     32.92 o 
   3   5   9        2.43        3.65     37.80 o 
   4   5   9     1160.87     1294.87     82.88 o 
   5   5   9      261.60      268.54     70.54 o 
   6   5   9      204.55      190.23     71.50 o 
   7   5   9       18.83      -99.87     66.58 o 
  -8   6   9       13.62     -111.95     79.47 o 
  -7   6   9     1015.91      901.94    116.05 o 
  -6   6   9      343.46      336.81     88.30 o 
  -5   6   9        9.08       51.01     41.25 o 
  -4   6   9      854.39     1046.58     89.56 o 
  -3   6   9     2937.59     2588.95     90.65 o 
  -2   6   9      266.97      277.57     49.30 o 
  -1   6   9      680.17      750.07     52.21 o 
   0   6   9     5215.32     4896.96     93.25 o 
   1   6   9     1916.32     1907.97     88.75 o 
   2   6   9       28.82       69.13     35.63 o 
   3   6   9      156.35      161.85     43.77 o 
   4   6   9     2324.49     2231.80    125.67 o 
   5   6   9       65.76      117.97     61.98 o 
   6   6   9      260.86      212.19    108.01 o 
   7   6   9       27.33       25.86     71.54 o 
  -8   7   9       25.31        2.95     67.07 o 
  -7   7   9       17.39      -65.91     73.16 o 
  -6   7   9      681.87      819.94    108.48 o 
  -5   7   9     1383.75     1523.20    120.47 o 
  -4   7   9      269.55      231.21     48.65 o 
  -3   7   9     3087.91     2913.20     97.56 o 
  -2   7   9      194.33      190.88     35.09 o 
  -1   7   9     1137.09     1186.92     44.23 o 
   0   7   9      116.31      132.91     29.18 o 
   1   7   9     5139.05     4946.78     98.37 o 
   2   7   9       84.25       58.43     36.14 o 
   3   7   9     1957.83     2004.94     74.29 o 
   4   7   9     1064.58     1089.74     84.16 o 
   5   7   9      235.45      221.55     72.05 o 
   6   7   9       20.13       47.16     71.69 o 
  -7   8   9     2048.07     1863.66    107.48 o 
  -6   8   9      156.12      185.43     86.09 o 
  -5   8   9      168.83      159.26     77.26 o 
  -4   8   9     2186.03     2155.82    132.45 o 
  -3   8   9    12298.28    12079.18    207.38 o 
  -2   8   9     4372.83     4539.58     93.08 o 
  -1   8   9      271.39      260.02     31.92 o 
   0   8   9     1533.08     1570.37     53.64 o 
   1   8   9     6267.41     6040.40    230.41 o 
   2   8   9       22.80       35.38     57.82 o 
   3   8   9       51.64       76.26     53.38 o 
   4   8   9        3.23       -0.92     56.25 o 
   5   8   9       54.80       -4.85     64.87 o 
   6   8   9        4.85      -90.93     65.44 o 
  -7   9   9      112.45       55.65     65.28 o 
  -6   9   9     1295.84     1438.37    134.34 o 
  -5   9   9     3261.36     3296.80    168.40 o 
  -4   9   9     1453.66     1470.85    120.78 o 
  -3   9   9       31.81       15.09     34.30 o 
  -2   9   9        4.88       -6.21     35.29 o 
  -1   9   9     1639.98     1599.88     53.56 o 
   0   9   9     2530.01     2611.90     67.64 o 
   1   9   9     2192.84     2093.60     61.87 o 
   2   9   9      608.42      542.99     94.29 o 
   3   9   9     2380.00     2348.57    106.38 o 
   4   9   9      549.22      586.30    143.81 o 
   5   9   9     1268.55     1381.19    106.27 o 
   6   9   9        3.32      -44.38     74.21 o 
  -7  10   9     1574.77     1462.71    181.65 o 
  -6  10   9      314.93      335.55     97.45 o 
  -5  10   9      682.30      731.64    108.17 o 
  -4  10   9      174.97      182.91     81.36 o 
  -3  10   9     8739.50     8170.54    162.36 o 
  -2  10   9      734.71      829.63     55.07 o 
  -1  10   9       27.67      -29.47     31.04 o 
   0  10   9        0.97       23.44     30.68 o 
   1  10   9     7850.68     7966.81    133.31 o 
   2  10   9      969.40     1098.88     94.45 o 
   3  10   9       89.08       98.30     59.06 o 
   4  10   9       10.18       91.04     64.28 o 
   5  10   9       50.11      -70.55     65.60 o 
  -6  11   9      161.02      123.94     91.77 o 
  -5  11   9     2180.97     2452.89    151.69 o 
  -4  11   9     1515.75     1717.47    136.87 o 
  -3  11   9      952.02     1152.04     77.93 o 
  -2  11   9       20.18      -44.17     40.97 o 
  -1  11   9        2.93      -16.13     31.22 o 
   0  11   9      815.69      892.68     50.20 o 
   1  11   9     3344.96     3217.18    102.76 o 
   2  11   9       58.91       52.92     44.92 o 
   3  11   9     1271.12     1319.43     93.76 o 
   4  11   9      221.99      127.98     94.14 o 
   5  11   9      432.23      337.99     80.00 o 
  -6  12   9        3.65        3.78     80.10 o 
  -5  12   9        4.28       10.72     81.05 o 
  -4  12   9      141.71      155.47     83.89 o 
  -3  12   9     3129.33     3242.00    217.76 o 
  -2  12   9      582.81      566.25     71.75 o 
  -1  12   9       71.71       52.41     39.64 o 
   0  12   9       26.72       70.65     42.29 o 
   1  12   9     1683.98     1765.56     76.86 o 
   2  12   9      643.54      745.71    102.85 o 
   3  12   9      571.67      503.91     99.81 o 
   4  12   9       27.67      -11.68     63.73 o 
   5  12   9        6.34      -73.93     68.30 o 
  -5  13   9       12.73     -126.15     85.46 o 
  -4  13   9     1128.64     1152.97    118.89 o 
  -3  13   9      944.14      919.60     78.03 o 
  -2  13   9      234.17       79.92     50.32 o 
  -1  13   9       20.67       52.94     55.61 o 
   0  13   9       81.51       93.22     72.36 o 
   1  13   9       43.43      -65.72     44.59 o 
   2  13   9       36.46      -81.34     56.86 o 
   3  13   9      388.33      392.93     78.31 o 
   4  13   9        1.17      -99.58     66.39 o 
  -5  14   9       34.72       35.95     89.88 o 
  -4  14   9      168.12      196.79     84.83 o 
  -3  14   9       29.18      -44.51     76.95 o 
  -2  14   9       98.56      187.96     96.19 o 
  -1  14   9      924.19      833.82    121.41 o 
   0  14   9      965.84     1034.36     92.56 o 
   1  14   9      701.34      838.47     68.67 o 
   2  14   9      203.03      183.54     63.26 o 
   3  14   9      685.97      654.55     72.03 o 
  -4  15   9        8.75     -103.12     76.32 o 
  -3  15   9      683.40      743.14     77.90 o 
  -2  15   9        0.92      -61.50     83.57 o 
  -1  15   9      224.44       64.33    101.55 o 
   0  15   9       69.58       54.41     64.65 o 
   1  15   9      195.17      184.62     68.71 o 
   2  15   9       30.86       29.13     56.02 o 
   3  15   9        8.44       -7.30     57.31 o 
  -3  16   9     1004.17      772.95    126.15 o 
  -2  16   9      993.75      950.82    141.60 o 
  -1  16   9       12.07      146.64    108.17 o 
   0  16   9      810.99      889.55     91.01 o 
   1  16   9      235.34      291.58     74.83 o 
  -8   0  10     1811.91     1775.18    146.33 o 
  -6   0  10       71.84      228.32     79.79 o 
  -4   0  10     7571.75     7457.07    223.91 o 
  -2   0  10     4428.63     4575.60    169.98 o 
   0   0  10    28510.53    29120.19    347.72 o 
   2   0  10     1282.61     1274.38    117.00 o 
   4   0  10     2639.50     2665.13    158.31 o 
   6   0  10        5.12        4.10     90.51 o 
  -8   1  10      251.98      171.76     87.83 o 
  -7   1  10       63.83       64.34     51.73 o 
  -6   1  10     8856.01     9465.40    371.02 o 
  -5   1  10      183.62      147.10     49.95 o 
  -4   1  10      836.48     1071.98     93.82 o 
  -3   1  10       25.65       48.74     41.94 o 
  -2   1  10     9910.07     9930.91    444.03 o 
  -1   1  10       19.35       12.49     19.07 o 
   0   1  10      569.58      561.21     59.21 o 
   1   1  10     1939.31     1850.72     62.12 o 
   2   1  10     1114.31     1110.67     75.78 o 
   3   1  10        1.61       33.69     79.47 o 
   4   1  10     3929.88     3926.74    131.85 o 
   5   1  10       63.95      118.27     75.21 o 
   6   1  10      628.55      826.75     95.69 o 
   7   1  10        9.34       73.65    116.05 o 
  -8   2  10     1045.08     1071.60    126.46 o 
  -7   2  10      125.37      163.94     57.53 o 
  -6   2  10       85.53      102.25     48.11 o 
  -5   2  10      120.15      139.51     47.66 o 
  -4   2  10     6008.57     5967.13    141.60 o 
  -3   2  10       89.25       92.32     49.04 o 
  -2   2  10      379.17      409.07     88.77 o 
  -1   2  10      230.03      298.53     47.54 o 
   0   2  10    17020.13    16963.07    196.27 o 
   1   2  10       55.13       35.01     30.68 o 
   2   2  10      142.89      151.67     39.30 o 
   3   2  10      439.92      444.65     48.66 o 
   4   2  10     2698.01     2770.59     89.80 o 
   5   2  10      328.53      314.87     67.24 o 
   6   2  10        4.69      -42.11     56.46 o 
   7   2  10       24.47        8.36     72.85 o 
  -8   3  10        2.26      191.11     91.14 o 
  -7   3  10       44.18       27.19     52.63 o 
  -6   3  10     1332.95     1449.32    104.07 o 
  -5   3  10       42.96       36.96     44.91 o 
  -4   3  10      298.89      153.79     48.61 o 
  -3   3  10      262.97      347.81     52.06 o 
  -2   3  10     2623.63     2505.68     92.62 o 
  -1   3  10     4104.41     4147.65     80.96 o 
   0   3  10       29.15       28.64     28.97 o 
   1   3  10     1801.87     1708.25     85.76 o 
   2   3  10      594.40      530.36     61.16 o 
   3   3  10       53.39       65.99     40.07 o 
   4   3  10     1038.62     1133.75     67.98 o 
   5   3  10      233.06      279.40     55.31 o 
   6   3  10      287.73      423.26     82.00 o 
   7   3  10      150.39      122.91    150.27 o 
  -8   4  10      172.87      140.97     93.03 o 
  -7   4  10       15.82      -12.61     78.21 o 
  -6   4  10       78.82      116.27     49.70 o 
  -5   4  10     1474.72     1647.22    174.08 o 
  -4   4  10      441.50      471.20    148.22 o 
  -3   4  10     1236.54     1299.62     75.15 o 
  -2   4  10      151.70      127.21     44.39 o 
  -1   4  10      315.61      348.29     37.29 o 
   0   4  10     1193.04     1246.37     55.47 o 
   1   4  10      605.42      692.87     48.89 o 
   2   4  10      527.67      478.06     72.53 o 
   3   4  10     2056.11     2059.39    100.14 o 
   4   4  10      470.29      485.19     55.21 o 
   5   4  10      492.83      551.17     59.72 o 
   6   4  10       73.62       78.89     70.18 o 
  -8   5  10       32.87      -59.60     87.67 o 
  -7   5  10      117.44      137.18     88.30 o 
  -6   5  10      449.09      410.29     96.50 o 
  -5   5  10      863.31      604.48     64.82 o 
  -4   5  10      334.58      192.03     50.50 o 
  -3   5  10       58.14       98.75     44.02 o 
  -2   5  10      557.22      619.45     62.32 o 
  -1   5  10     1203.48     1166.98     55.51 o 
   0   5  10      143.56      175.47     35.96 o 
   1   5  10      828.76      811.57     50.46 o 
   2   5  10      670.72      739.55     54.50 o 
   3   5  10      249.93      279.68     45.00 o 
   4   5  10       10.35      -24.81     44.10 o 
   5   5  10      357.00      340.09     73.01 o 
   6   5  10        0.29      -27.83    118.42 o 
  -8   6  10      492.52      318.20    111.95 o 
  -7   6  10        3.84      -72.53     82.94 o 
  -6   6  10      290.07      221.07     82.31 o 
  -5   6  10     1159.73     1261.18     78.62 o 
  -4   6  10      920.67      799.21     66.76 o 
  -3   6  10     2418.69     2446.90     95.51 o 
  -2   6  10      139.25      138.10     48.75 o 
  -1   6  10       32.86       -5.72     32.27 o 
   0   6  10     2748.79     2623.38     73.74 o 
   1   6  10      319.28      306.93     42.90 o 
   2   6  10       18.15        0.36     38.83 o 
   3   6  10     1925.97     2039.19    116.64 o 
   4   6  10      780.27      888.89     81.66 o 
   5   6  10      186.45      119.46     71.32 o 
   6   6  10       42.62      -16.72     92.87 o 
  -7   7  10      296.99      272.47     96.82 o 
  -6   7  10     1786.38     1780.54    136.87 o 
  -5   7  10       17.08       64.96     73.79 o 
  -4   7  10      183.93      166.83     66.86 o 
  -3   7  10      828.56     1097.78     76.97 o 
  -2   7  10      725.33      832.67     67.86 o 
  -1   7  10      218.48      230.41     40.26 o 
   0   7  10      219.31      228.16     44.93 o 
   1   7  10      753.47      765.25    103.58 o 
   2   7  10     1459.28     1529.76     68.69 o 
   3   7  10      346.63      349.70     65.98 o 
   4   7  10      714.05      951.36    164.93 o 
   5   7  10      132.16       63.86     68.46 o 
   6   7  10      369.69      505.20     90.25 o 
  -7   8  10      158.70      114.48     92.40 o 
  -6   8  10       58.16       17.98     76.00 o 
  -5   8  10      201.53      187.64     76.95 o 
  -4   8  10     4082.58     3767.96    168.40 o 
  -3   8  10     1459.62     1376.94     82.26 o 
  -2   8  10       11.74       -9.10     35.22 o 
  -1   8  10      391.72      378.43     46.02 o 
   0   8  10    10453.84    10286.66    184.30 o 
   1   8  10     3793.97     3654.54     90.55 o 
   2   8  10      288.88      340.33     46.25 o 
   3   8  10      393.42      437.86     68.53 o 
   4   8  10     2355.88     2351.99    135.92 o 
   5   8  10        9.54       15.49     63.29 o 
   6   8  10       12.67       20.09     75.14 o 
  -7   9  10      590.12      482.82    108.17 o 
  -6   9  10     3903.77     4142.29    194.58 o 
  -5   9  10     1012.22     1109.13    120.78 o 
  -4   9  10      495.53      477.14     92.09 o 
  -3   9  10     2032.56     1841.02    193.95 o 
  -2   9  10     5559.34     5681.58    161.90 o 
  -1   9  10      124.30      106.74     42.56 o 
   0   9  10     1277.97     1410.67     55.66 o 
   1   9  10       48.30       -3.47     48.02 o 
   2   9  10     1124.24     1051.59     80.42 o 
   3   9  10      172.91      190.64     61.55 o 
   4   9  10     1342.94     1635.73    211.77 o 
   5   9  10      142.70       67.64     72.92 o 
  -6  10  10        2.19       46.04     88.93 o 
  -5  10  10      104.79       56.77     81.05 o 
  -4  10  10     6963.45     6647.85    227.06 o 
  -3  10  10      657.49      617.17     91.46 o 
  -2  10  10      131.18      188.02     43.88 o 
  -1  10  10        4.39      -35.45     39.14 o 
   0  10  10     4890.28     5097.92    154.17 o 
   1  10  10     1633.50     1707.12     73.30 o 
   2  10  10       80.33       76.94     70.80 o 
   3  10  10        6.21       14.03     59.64 o 
   4  10  10     1357.54     1366.53    193.95 o 
   5  10  10      269.18      238.79     78.93 o 
  -6  11  10     1707.94     2181.05    165.57 o 
  -5  11  10      730.36      747.10    114.16 o 
  -4  11  10      281.95      214.76     83.57 o 
  -3  11  10      447.12      528.55     96.82 o 
  -2  11  10     1572.63     1568.97     86.52 o 
  -1  11  10      932.85     1040.99     63.20 o 
   0  11  10        9.38      -40.22     34.07 o 
   1  11  10      560.94      565.24     57.78 o 
   2  11  10      224.41      276.69     70.99 o 
   3  11  10      203.03      219.07     71.13 o 
   4  11  10      626.07      491.21     82.88 o 
   5  11  10       76.89      155.99     81.54 o 
  -5  12  10      282.01      237.47     95.24 o 
  -4  12  10      386.94      267.43     94.92 o 
  -3  12  10        5.37      -15.45     70.64 o 
  -2  12  10      439.91      353.86     66.38 o 
  -1  12  10        0.30      -54.89     48.57 o 
   0  12  10     1412.57     1575.90     84.52 o 
   1  12  10      619.25      673.72     62.51 o 
   2  12  10      149.61      147.52     67.55 o 
   3  12  10       46.91      -18.14     65.33 o 
   4  12  10      594.51      480.19     87.67 o 
  -5  13  10       39.27       65.28     87.99 o 
  -4  13  10      337.60      325.45    103.44 o 
  -3  13  10      291.09      187.64     87.04 o 
  -2  13  10        1.93      -40.28     73.95 o 
  -1  13  10       41.46      -65.91     79.79 o 
   0  13  10      353.70      343.81     57.27 o 
   1  13  10      900.08      949.35     68.80 o 
   2  13  10        9.01      -23.22     52.13 o 
   3  13  10       18.66       22.05     70.31 o 
  -4  14  10      155.77      178.18     96.19 o 
  -3  14  10      183.18      167.14     89.56 o 
  -2  14  10       54.07       26.18     89.56 o 
  -1  14  10       58.56      -41.63     81.05 o 
   0  14  10       16.16      -75.69     85.46 o 
   1  14  10       72.05       35.10     51.85 o 
   2  14  10       32.66      -51.02     52.84 o 
   3  14  10      516.98      427.94     85.81 o 
  -3  15  10       57.29       -4.42     77.58 o 
  -2  15  10      110.35      162.41    105.02 o 
  -1  15  10        9.90      -46.67     87.04 o 
   0  15  10       60.04      -37.53     99.65 o 
   1  15  10        4.25      -26.91     61.27 o 
   2  15  10      192.81       89.14     61.52 o 
  -1  16  10      249.90      336.49    110.69 o 
  -7   0  11      170.40      339.33     91.77 o 
  -5   0  11     5609.49     5036.98    193.95 o 
  -3   0  11     1099.61     1149.81    105.96 o 
  -1   0  11    13773.57    12833.07    316.31 o 
   1   0  11     3800.98     3853.42    172.82 o 
   3   0  11     6826.64     6670.87    233.68 o 
   5   0  11        1.91       28.38     82.31 o 
  -8   1  11      158.77      133.17     64.11 o 
  -7   1  11     3531.32     4026.27    132.88 o 
  -6   1  11       27.40      -43.31     47.47 o 
  -5   1  11     1094.74     1062.45     79.38 o 
  -4   1  11       75.56       42.59     46.13 o 
  -3   1  11    10659.53    10990.04    203.59 o 
  -2   1  11       51.02       13.09     45.71 o 
  -1   1  11     1000.64      926.99     76.63 o 
   0   1  11      430.90      460.69     40.53 o 
   1   1  11     1740.80     1591.15     62.88 o 
   2   1  11       54.51       43.19     38.33 o 
   3   1  11       69.23       81.88     83.26 o 
   4   1  11      186.34      184.41     75.06 o 
   5   1  11       44.39      146.69     71.23 o 
   6   1  11       12.54       37.87     53.76 o 
  -8   2  11        0.18      -13.88     89.56 o 
  -7   2  11      247.29      311.15     72.38 o 
  -6   2  11      313.24      296.96     61.63 o 
  -5   2  11     1717.51     1654.79     88.24 o 
  -4   2  11      855.96      777.98     90.51 o 
  -3   2  11     1095.66      873.71     70.89 o 
  -2   2  11       78.75       33.59     45.27 o 
  -1   2  11    10171.32     9732.12    190.54 o 
   0   2  11       71.51       19.88     30.17 o 
   1   2  11     1146.19     1121.97     75.80 o 
   2   2  11      124.85       57.38     37.27 o 
   3   2  11     5721.64     5542.99    116.83 o 
   4   2  11       51.98       68.56     48.74 o 
   5   2  11       10.16        4.99     51.89 o 
   6   2  11       27.79       15.30     55.29 o 
  -8   3  11       65.63       79.79     96.50 o 
  -7   3  11     1572.43     1607.94     98.75 o 
  -6   3  11      276.50      376.43     65.15 o 
  -5   3  11     1129.26     1127.79    116.84 o 
  -4   3  11      728.22      652.57     65.19 o 
  -3   3  11     2483.98     2696.89    112.43 o 
  -2   3  11       56.60       80.36     46.04 o 
  -1   3  11       80.59       61.56     50.63 o 
   0   3  11      179.61      207.63     46.56 o 
   1   3  11     1094.29     1167.99    105.82 o 
   2   3  11      189.10      171.69     42.26 o 
   3   3  11        1.04      -25.46     40.86 o 
   4   3  11     1130.38     1265.73    134.73 o 
   5   3  11       13.76      -16.05     52.55 o 
   6   3  11        4.61       16.93     62.64 o 
  -8   4  11      141.17       29.33     87.67 o 
  -7   4  11       25.73       55.82     82.94 o 
  -6   4  11      400.74      483.95     67.21 o 
  -5   4  11       70.25       66.35     49.31 o 
  -4   4  11      177.31       94.08     48.39 o 
  -3   4  11       55.75       -4.63     45.26 o 
  -2   4  11     1277.47     1351.88     81.75 o 
  -1   4  11       61.69       30.32     45.96 o 
   0   4  11     1458.95     1463.97     62.50 o 
   1   4  11      588.08      545.88     59.24 o 
   2   4  11       36.52       80.22     40.08 o 
   3   4  11      407.07      405.97     53.87 o 
   4   4  11      408.15      400.54     57.67 o 
   5   4  11       10.65      -17.15     64.44 o 
   6   4  11      118.53       83.60     71.05 o 
  -7   5  11       28.07       49.20     78.53 o 
  -6   5  11      542.55      422.59     99.65 o 
  -5   5  11      546.70      462.14     73.48 o 
  -4   5  11      354.62      230.60     78.05 o 
  -3   5  11     1060.96     1006.68     73.90 o 
  -2   5  11      582.91      557.07     63.86 o 
  -1   5  11        7.36      -33.43     44.27 o 
   0   5  11       95.97       37.42     37.18 o 
   1   5  11       48.79       73.85     40.31 o 
   2   5  11      332.34      326.42     46.23 o 
   3   5  11       53.06       41.28     42.89 o 
   4   5  11      510.92      635.70     82.19 o 
   5   5  11       12.51      -81.49    124.10 o 
   6   5  11       69.47      134.93    102.65 o 
  -7   6  11       74.67       44.78     87.99 o 
  -6   6  11      397.25      360.78     97.13 o 
  -5   6  11     1336.77     1252.07     83.08 o 
  -4   6  11      777.09      656.64     70.43 o 
  -3   6  11      223.75      111.25     59.76 o 
  -2   6  11     6408.23     6510.68    159.42 o 
  -1   6  11     2664.40     2526.64    102.52 o 
   0   6  11     2661.39     2473.45     76.23 o 
   1   6  11      558.28      606.99     63.53 o 
   2   6  11       68.33      108.93     41.78 o 
   3   6  11     1429.72     1410.37    145.33 o 
   4   6  11      589.55      706.04     80.90 o 
   5   6  11        2.99       20.25     99.34 o 
   6   6  11      463.45      522.57     93.47 o 
  -7   7  11     1072.80     1140.04    136.55 o 
  -6   7  11     1045.94     1187.97    130.24 o 
  -5   7  11      252.31      415.33     89.88 o 
  -4   7  11      489.53      419.97     63.99 o 
  -3   7  11     1374.89     1345.08    155.00 o 
  -2   7  11      648.34      696.97     70.91 o 
  -1   7  11       36.85       14.86     37.77 o 
   0   7  11      286.55      306.58     46.59 o 
   1   7  11      862.23      851.78     84.89 o 
   2   7  11      147.17      121.23     55.71 o 
   3   7  11      276.59      197.68     78.05 o 
   4   7  11      615.87      453.20     76.65 o 
   5   7  11      320.10      441.84    121.10 o 
  -7   8  11      199.53      167.14    101.55 o 
  -6   8  11      270.07      260.49     95.24 o 
  -5   8  11     1715.84     1683.41    140.97 o 
  -4   8  11      351.25      260.17     84.52 o 
  -3   8  11       15.03       15.00     48.62 o 
  -2   8  11      751.02      804.70     74.38 o 
  -1   8  11     6384.88     6515.41    121.67 o 
   0   8  11     2532.99     2734.44     84.38 o 
   1   8  11       31.62       48.53     58.19 o 
   2   8  11      106.68      202.40     47.13 o 
   3   8  11     3848.00     3793.18    130.78 o 
   4   8  11      589.60      612.48     84.12 o 
   5   8  11       27.41      -11.85     68.94 o 
  -6   9  11      799.52      958.07    126.78 o 
  -5   9  11      300.99      296.13     99.34 o 
  -4   9  11     1345.75     1275.01    124.57 o 
  -3   9  11     7542.40     7667.82    256.71 o 
  -2   9  11     1763.45     1742.41     93.05 o 
  -1   9  11      815.17      845.27     63.16 o 
   0   9  11      195.73      228.53     48.37 o 
   1   9  11      666.08      694.91     58.65 o 
   2   9  11      734.26      704.18    114.63 o 
   3   9  11      101.72       89.24     64.88 o 
   4   9  11       41.34       54.29     69.33 o 
   5   9  11       98.70       23.13     76.10 o 
  -6  10  11      905.07      849.27    126.15 o 
  -5  10  11     1365.10     1316.96    133.40 o 
  -4  10  11        3.63      -13.56     83.26 o 
  -3  10  11      476.33      263.01     83.57 o 
  -2  10  11      617.48      687.97     75.63 o 
  -1  10  11     4630.61     4664.33    159.49 o 
   0  10  11      300.90      349.58     54.08 o 
   1  10  11     1006.28     1108.77     87.87 o 
   2  10  11       44.77       18.37     58.76 o 
   3  10  11     3086.62     2845.44    122.59 o 
   4  10  11      198.44      251.38     78.07 o 
  -6  11  11       25.46       53.61     90.82 o 
  -5  11  11       45.06       38.16     90.19 o 
  -4  11  11      519.63      595.09    110.06 o 
  -3  11  11     3003.54     3202.20    161.78 o 
  -2  11  11      992.05      994.02    106.28 o 
  -1  11  11     1040.42     1066.71     67.42 o 
   0  11  11       99.42       67.37     46.50 o 
   1  11  11        3.45       50.42     62.50 o 
   2  11  11      248.24      262.60     73.58 o 
   3  11  11      267.44      233.34     70.57 o 
   4  11  11       53.27       55.90     70.26 o 
  -5  12  11        0.53      -49.51     83.57 o 
  -4  12  11      317.19      313.79     92.72 o 
  -3  12  11      225.97      169.98     88.30 o 
  -2  12  11      716.61      762.55    105.33 o 
  -1  12  11      544.62      504.61     68.91 o 
   0  12  11       79.03      161.93     68.82 o 
   1  12  11      711.48      797.74    117.79 o 
   2  12  11      204.19      107.65     72.27 o 
   3  12  11      928.81     1095.02    140.65 o 
  -4  13  11       42.33       96.19     87.36 o 
  -3  13  11      188.24      176.29     86.72 o 
  -2  13  11       80.82      151.37     85.15 o 
  -1  13  11      153.95        2.21     89.88 o 
   0  13  11      601.63      484.63     79.84 o 
   1  13  11       51.32       55.82     53.93 o 
   2  13  11       30.89      -26.93     68.75 o 
   3  13  11      105.83       28.69     77.26 o 
  -3  14  11      243.63      160.84     85.46 o 
  -1  14  11      251.77      278.47    107.22 o 
   0  14  11      856.10      700.74    127.41 o 
   1  14  11        3.99        1.47     51.18 o 
   2  14  11        1.50      -59.87     71.12 o 
  -1  15  11        3.13       56.45    105.02 o 
   0  15  11        3.48     -107.54     89.88 o 
  -6   0  12      667.91      920.54    114.48 o 
  -4   0  12      729.39      829.40    106.91 o 
  -2   0  12     2443.41     2248.85    143.49 o 
   0   0  12     2014.69     1793.15    133.40 o 
   2   0  12     4646.34     4246.68    192.37 o 
   4   0  12      936.59      935.68    127.09 o 
   6   0  12     1059.13     1086.43    149.48 o 
  -7   1  12      166.83      137.35     62.64 o 
  -6   1  12      385.24      322.40     91.46 o 
  -5   1  12      954.55      934.48     78.35 o 
  -4   1  12     8799.03     9134.13    200.41 o 
  -3   1  12      218.59      319.46     84.04 o 
  -2   1  12      409.60      448.52     66.32 o 
  -1   1  12        1.15      -14.84     47.69 o 
   0   1  12     6861.57     6818.65    251.82 o 
   1   1  12       47.50       86.01     37.19 o 
   2   1  12      387.09      394.68     49.74 o 
   3   1  12      929.45      992.45     66.21 o 
   4   1  12       92.48      103.29     49.80 o 
   5   1  12       32.39      -17.69     50.51 o 
   6   1  12      122.23      133.74     62.54 o 
  -7   2  12      258.25      232.61     66.19 o 
  -6   2  12     2048.29     1905.74    101.35 o 
  -5   2  12        4.88       27.68     77.26 o 
  -4   2  12      569.95      642.29     70.58 o 
  -3   2  12     1364.39     1406.57    199.31 o 
  -2   2  12      612.40      611.25    108.96 o 
  -1   2  12      739.78      732.49     86.09 o 
   0   2  12      123.20      168.54    144.44 o 
   1   2  12     1920.95     1847.89     71.75 o 
   2   2  12     3711.94     3579.20    113.69 o 
   3   2  12      411.48      451.00     57.67 o 
   4   2  12       41.60       39.59     63.51 o 
   5   2  12        3.01      -52.88     53.09 o 
   6   2  12      668.36      773.59    113.36 o 
  -7   3  12     1060.01     1143.15    104.23 o 
  -6   3  12      134.61      140.62     61.50 o 
  -5   3  12       29.77       31.15     50.63 o 
  -4   3  12      910.00      963.93     78.02 o 
  -3   3  12     3844.74     4225.79    132.12 o 
  -2   3  12      150.09      150.63     56.03 o 
  -1   3  12        5.86        7.55     49.40 o 
   0   3  12     2051.99     1916.32     98.47 o 
   1   3  12       41.27       -3.45     38.51 o 
   2   3  12       42.48        5.37     40.95 o 
   3   3  12      577.59      552.65     94.67 o 
   4   3  12        3.00        6.72     48.34 o 
   5   3  12       89.96       35.50     75.03 o 
   6   3  12       88.61      153.62     81.28 o 
  -7   4  12      435.93      286.66    101.23 o 
  -6   4  12      176.75      230.91     63.17 o 
  -5   4  12      533.96      490.84    109.27 o 
  -4   4  12      145.56      133.29     54.26 o 
  -3   4  12     3731.72     3527.20    121.68 o 
  -2   4  12      257.18      443.88    102.34 o 
  -1   4  12     2538.86     2286.86    124.41 o 
   0   4  12       98.49      103.51     59.13 o 
   1   4  12     2524.12     2452.71     80.86 o 
   2   4  12       67.68       51.95     43.95 o 
   3   4  12     1739.69     1783.73     80.12 o 
   4   4  12       30.05       48.32     51.98 o 
   5   4  12        4.23      -41.68    120.78 o 
  -7   5  12     1809.36     2040.40    169.98 o 
  -6   5  12      110.06      212.87     94.61 o 
  -5   5  12      273.79      262.36     62.55 o 
  -4   5  12      439.49      373.67     82.47 o 
  -3   5  12     1166.12     1320.86     87.41 o 
  -2   5  12     1991.13     1969.22     96.91 o 
  -1   5  12        6.49       15.34     49.38 o 
   0   5  12      447.68      452.95     48.66 o 
   1   5  12       33.64        3.09     40.50 o 
   2   5  12        9.17        3.91     41.17 o 
   3   5  12      629.97      632.70     92.30 o 
   4   5  12      162.81      156.10     54.83 o 
   5   5  12        5.05      -31.29     69.76 o 
  -7   6  12       43.18      -46.36     86.41 o 
  -6   6  12      167.57      200.57     95.24 o 
  -5   6  12      364.26      374.14     64.84 o 
  -4   6  12        3.74      -14.83     49.23 o 
  -3   6  12     3042.03     2833.41    112.26 o 
  -2   6  12      256.50      258.14     62.54 o 
  -1   6  12     2197.78     2123.31    214.13 o 
   0   6  12      154.01      182.92     45.18 o 
   1   6  12     1727.54     1797.51     75.48 o 
   2   6  12      791.56      718.54     60.37 o 
   3   6  12     1397.55     1575.29     79.67 o 
   4   6  12        5.35      -37.97     64.06 o 
   5   6  12        1.64       -1.81     67.03 o 
  -7   7  12      676.31      768.22    127.72 o 
  -6   7  12      317.86      273.42     99.97 o 
  -5   7  12       30.74      -39.42     70.64 o 
  -4   7  12     2157.69     2000.58    100.05 o 
  -3   7  12     1013.25     1012.82     80.95 o 
  -2   7  12       37.77       28.63     51.02 o 
  -1   7  12      259.19      258.39     97.29 o 
   0   7  12      189.91      211.86     46.35 o 
   1   7  12      430.58      401.31     52.47 o 
   2   7  12      561.59      562.04     71.08 o 
   3   7  12       87.57       41.00     60.14 o 
   4   7  12      157.51      170.13     72.82 o 
   5   7  12        0.53      -72.86     79.63 o 
  -6   8  12      571.11      673.93    119.84 o 
  -5   8  12      408.06      370.55     99.65 o 
  -4   8  12      207.51      268.69     91.46 o 
  -3   8  12       67.13       26.86     52.17 o 
  -2   8  12      644.69      603.35     72.43 o 
  -1   8  12     1002.60      887.88     80.49 o 
   0   8  12       37.70       24.47     43.05 o 
   1   8  12      159.89      114.54     47.48 o 
   2   8  12     2503.61     2439.43    136.50 o 
   3   8  12     1497.96     1471.41    101.16 o 
   4   8  12       57.67      -14.54     65.47 o 
   5   8  12       37.26      132.71     81.73 o 
  -6   9  12      193.55       32.80     92.09 o 
  -5   9  12      485.37      386.00    106.91 o 
  -4   9  12     3469.13     3524.18    176.60 o 
  -3   9  12     1862.31     1702.38     97.14 o 
  -2   9  12      717.80      653.81     73.10 o 
  -1   9  12     1137.41     1226.16    193.32 o 
   0   9  12     4081.09     4221.65    106.51 o 
   1   9  12        7.40      -16.33     46.42 o 
   2   9  12       11.14      -21.20     60.54 o 
   3   9  12      154.02      117.54     77.11 o 
   4   9  12      113.67      199.52     80.05 o 
  -5  10  12        9.96      -22.71     84.20 o 
  -4  10  12       62.70       18.29     85.78 o 
  -3  10  12      678.12      589.73    101.86 o 
  -2  10  12     2487.11     2327.58    109.06 o 
  -1  10  12        5.72       57.63     55.08 o 
   0  10  12       48.76       83.60     46.33 o 
   1  10  12      105.66      106.06     64.78 o 
   2  10  12      939.25      985.70     89.89 o 
   3  10  12      233.85      257.49     88.62 o 
   4  10  12      422.69      425.11     85.04 o 
  -5  11  12      102.32      123.31     87.99 o 
  -4  11  12     1858.81     1861.59    143.81 o 
  -3  11  12       13.41       24.28     73.16 o 
  -2  11  12        5.06      -49.51     65.91 o 
  -1  11  12      796.24      763.92     80.34 o 
   0  11  12     1036.87     1138.70     95.05 o 
   1  11  12      252.13      277.63     75.79 o 
   2  11  12      121.87       42.96     79.79 o 
   3  11  12      394.43      416.21     81.63 o 
  -4  12  12      336.89      379.38    100.92 o 
  -3  12  12      922.85      957.44    125.83 o 
  -2  12  12        6.09      -13.88     74.43 o 
  -1  12  12      394.84      310.77     64.61 o 
   0  12  12      675.82      817.04     86.98 o 
   1  12  12      426.07      424.22    147.91 o 
   2  12  12        2.16       10.59     69.39 o 
   3  12  12       21.73      -71.71     76.78 o 
  -3  13  12      365.26      273.42     93.98 o 
  -2  13  12       46.93       37.84     83.26 o 
   0  13  12       88.21      104.98     75.18 o 
   1  13  12       65.13       55.71     69.60 o 
   2  13  12       28.51      107.83    161.31 o 
   0  14  12      338.68      336.81    118.58 o 
  -7   0  13      482.52      594.14    112.90 o 
  -5   0  13      533.04      615.27    105.96 o 
  -3   0  13      980.54     1009.16    122.99 o 
  -1   0  13        9.65       87.67     72.53 o 
   1   0  13      972.84     1153.60    125.51 o 
   3   0  13     1122.57     1139.09    135.29 o 
   5   0  13      432.94      455.07    129.93 o 
  -7   1  13       57.43        0.55     91.61 o 
  -6   1  13       49.80       56.40     58.46 o 
  -5   1  13     1420.73     1299.09     93.85 o 
  -4   1  13      793.07      794.91     78.81 o 
  -3   1  13      591.22      418.70     66.07 o 
  -2   1  13      309.35      325.91     65.10 o 
  -1   1  13     4518.85     4587.96    140.93 o 
   0   1  13       69.27       70.37     55.54 o 
   1   1  13      550.56      536.63     74.26 o 
   2   1  13       90.92       89.73     41.81 o 
   3   1  13      536.07      475.06     80.55 o 
   4   1  13        4.06      -10.32     49.07 o 
   5   1  13      214.16       80.14     58.05 o 
  -7   2  13      582.38      676.04     84.80 o 
  -6   2  13      563.53      534.26     76.87 o 
  -5   2  13      473.70      572.72     74.28 o 
  -4   2  13      297.83      213.52     62.12 o 
  -3   2  13      471.99      501.41     69.79 o 
  -2   2  13     1556.90     1453.48     92.39 o 
  -1   2  13      354.55      303.05     64.73 o 
   0   2  13      651.26      627.90     74.83 o 
   1   2  13      478.08      521.68    105.33 o 
   2   2  13      187.80      214.74     47.21 o 
   3   2  13      720.62      755.79     64.31 o 
   4   2  13      523.20      574.64     92.90 o 
   5   2  13      524.93      499.84     74.63 o 
  -7   3  13        1.84        5.73     61.10 o 
  -6   3  13      818.09     1075.37    112.43 o 
  -5   3  13      744.53      691.11     99.18 o 
  -4   3  13     2665.59     2648.34    155.32 o 
  -3   3  13      123.00       14.98    116.84 o 
  -2   3  13     1111.11     1213.29     88.38 o 
  -1   3  13     1081.54     1322.21    145.22 o 
   0   3  13     2074.50     2148.64    107.24 o 
   1   3  13       40.31      -40.54     56.18 o 
   2   3  13       65.79       57.72     42.44 o 
   3   3  13      614.63      561.00     60.42 o 
   4   3  13       22.12       11.64     50.35 o 
   5   3  13       50.45        3.94     59.23 o 
  -7   4  13       76.24      -47.62     93.03 o 
  -6   4  13     1733.48     1930.55    111.09 o 
  -5   4  13       13.31      -27.42     57.42 o 
  -4   4  13      474.09      442.76     68.82 o 
  -3   4  13      360.01      199.50     59.29 o 
  -2   4  13     1693.91     1673.56    108.64 o 
  -1   4  13        8.10       -1.20     51.61 o 
   0   4  13     2356.23     2455.46    111.78 o 
   1   4  13        2.83        8.95     40.71 o 
   2   4  13     1249.73     1342.82     77.83 o 
   3   4  13      170.52      188.55     53.14 o 
   4   4  13     1021.15     1112.89    103.77 o 
   5   4  13       12.99      -78.61     69.33 o 
  -6   5  13      477.27      514.67    112.90 o 
  -5   5  13        1.49      -54.76     62.60 o 
  -4   5  13     4099.69     4204.86    137.67 o 
  -3   5  13      752.25      686.59     76.03 o 
  -2   5  13     1564.43     1712.01     97.80 o 
  -1   5  13      475.11      524.50     71.83 o 
   0   5  13     1651.59     1891.15    107.31 o 
   1   5  13      425.78      368.64     54.24 o 
   2   5  13       10.58        4.15     44.84 o 
   3   5  13       31.00      -29.47     49.46 o 
   4   5  13        3.55       47.75     53.71 o 
   5   5  13        3.41      -23.54     71.73 o 
  -6   6  13     1335.97     1128.68    138.76 o 
  -5   6  13      526.41      465.94     73.26 o 
  -4   6  13      291.14      233.86     64.25 o 
  -3   6  13       39.28       56.80     55.05 o 
  -2   6  13      746.03      624.30     75.46 o 
  -1   6  13      500.42      544.70    120.78 o 
   0   6  13     5955.09     5847.16    158.22 o 
   1   6  13      554.23      570.03     57.11 o 
   2   6  13      981.85      994.76     69.90 o 
   3   6  13       14.54       32.07     51.84 o 
   4   6  13      741.55      841.37    193.48 o 
  -6   7  13       65.04       71.27     92.09 o 
  -5   7  13      311.11      433.31    104.07 o 
  -4   7  13     2903.34     2827.70    119.47 o 
  -3   7  13      628.89      549.47     77.75 o 
  -2   7  13        2.86      -75.44     50.29 o 
  -1   7  13      384.82      437.87    138.76 o 
   0   7  13     1400.67     1685.96    118.58 o 
   1   7  13       31.71      -12.92     44.00 o 
   2   7  13      224.83      151.46     51.70 o 
   3   7  13      101.11       68.83    145.07 o 
   4   7  13       17.90      -32.87     66.76 o 
  -6   8  13      108.69      119.52     98.39 o 
  -5   8  13      750.75      694.43    116.68 o 
  -4   8  13      457.30      378.44    101.86 o 
  -3   8  13      223.61      168.34     66.38 o 
  -2   8  13      284.86      229.75     68.33 o 
  -1   8  13      222.05      278.98     70.01 o 
   0   8  13      292.05      253.52     69.15 o 
   1   8  13      290.23      194.63     51.56 o 
   2   8  13      417.81      461.89     73.95 o 
   3   8  13       79.55        5.74     67.66 o 
   4   8  13      118.30       98.75     76.97 o 
  -5   9  13      807.69      754.66    120.78 o 
  -4   9  13      301.28      332.39     97.13 o 
  -3   9  13       24.68       28.78     62.09 o 
  -2   9  13      441.86      491.34     75.23 o 
  -1   9  13     3758.76     3796.23    149.96 o 
   0   9  13     1595.62     1661.94    105.34 o 
   1   9  13      964.36      982.96     70.88 o 
   2   9  13       35.32       31.43     80.42 o 
   3   9  13      187.77      106.17     72.00 o 
  -5  10  13      135.46      103.75     95.87 o 
  -4  10  13     1114.04     1377.82    138.76 o 
  -3  10  13      172.41      150.11     92.72 o 
  -2  10  13      208.33      192.40     73.16 o 
  -1  10  13       80.97       40.38     60.41 o 
   0  10  13      570.92      648.03     81.21 o 
   1  10  13      208.44      174.90    117.95 o 
   2  10  13        0.11       27.54     68.72 o 
   3  10  13      482.20      513.02     96.97 o 
  -4  11  13      330.29      379.07    112.27 o 
  -3  11  13      213.91      227.69     97.45 o 
  -2  11  13      141.73      328.61     98.39 o 
  -1  11  13     1472.49     1719.52    227.38 o 
   0  11  13        1.19      -37.53    104.39 o 
   1  11  13      106.65       39.38    134.98 o 
   2  11  13       68.05       49.38     75.29 o 
  -3  12  13        0.66      -28.07     81.05 o 
  -2  12  13      603.67      382.85     96.50 o 
  -1  12  13      240.09      345.01     98.71 o 
   0  12  13     1029.91     1172.84    149.80 o 
   1  12  13        3.20      -66.29     65.42 o 
  -2  13  13       89.81      165.88     94.29 o 
   0  13  13      259.12      -23.02    105.33 o 
  -6   0  14      399.73      265.85     99.02 o 
  -4   0  14       56.30       31.54     80.10 o 
  -2   0  14     1040.29     1188.29    132.14 o 
   0   0  14        4.47      -31.54     77.26 o 
   2   0  14       69.85        5.36     93.35 o 
   4   0  14        0.13      -59.43     61.97 o 
  -6   1  14       15.27      -48.45    118.42 o 
  -5   1  14      147.84      155.85     63.55 o 
  -4   1  14       13.54       -3.98     57.87 o 
  -3   1  14      711.38      757.98    101.70 o 
  -2   1  14     1316.06     1444.44    219.18 o 
  -1   1  14     1568.53     1406.45    165.88 o 
   0   1  14       72.88      130.19     62.41 o 
   1   1  14        7.46       16.14     60.43 o 
   2   1  14     1594.66     1581.54    108.25 o 
   3   1  14      124.09       62.17     50.30 o 
   4   1  14      162.18      186.61     57.42 o 
  -6   2  14       57.25       73.79     62.59 o 
  -5   2  14       65.87       63.30     91.61 o 
  -4   2  14     1339.31     1360.77     97.36 o 
  -3   2  14      495.54      514.53     77.13 o 
  -2   2  14      806.79      970.50     88.16 o 
  -1   2  14      598.17      548.36    112.74 o 
   0   2  14      113.54      120.87     64.31 o 
   1   2  14      415.68      421.94     75.78 o 
   2   2  14        0.84       -5.96     62.54 o 
   3   2  14      934.05      989.72     72.82 o 
   4   2  14       49.32       84.50     56.91 o 
  -6   3  14       93.91       29.31     62.88 o 
  -5   3  14     3940.43     3930.13    138.74 o 
  -4   3  14      307.47      389.19     71.36 o 
  -3   3  14      445.94      681.61     78.68 o 
  -2   3  14        5.50       -7.49     87.67 o 
  -1   3  14     6301.11     6539.79    173.04 o 
   0   3  14      632.91      642.38     80.61 o 
   1   3  14       19.38       22.31     62.33 o 
   2   3  14      327.56      335.78    151.69 o 
   3   3  14      360.91      492.64    118.35 o 
   4   3  14       10.64      -40.12     54.80 o 
  -6   4  14      180.16       80.68     66.74 o 
  -5   4  14      126.07      -11.86     60.77 o 
  -4   4  14      200.46      225.36     66.64 o 
  -3   4  14     1379.87     1515.83    100.00 o 
  -2   4  14       49.28       51.02     59.84 o 
  -1   4  14     1213.83     1126.58     91.05 o 
   0   4  14      259.20      387.96    101.86 o 
   1   4  14     1349.59     1362.93    102.42 o 
   2   4  14       15.54       12.65     61.87 o 
   3   4  14     1787.34     1883.83     97.93 o 
   4   4  14       10.53      -71.02     55.57 o 
  -6   5  14       19.82      -33.74     87.04 o 
  -5   5  14     3825.64     3817.71    140.14 o 
  -4   5  14      195.49      206.34     77.42 o 
  -3   5  14      571.31      704.60     80.53 o 
  -2   5  14      172.75      122.54     60.43 o 
  -1   5  14     3200.50     3475.29    130.80 o 
   0   5  14     1037.65     1108.77     93.78 o 
   1   5  14       62.14       88.28     67.78 o 
   2   5  14       45.23       27.50     48.99 o 
   3   5  14      507.74      579.76     67.36 o 
   4   5  14       22.45       24.85     71.21 o 
  -6   6  14      272.28      203.41     98.08 o 
  -5   6  14       17.07      -25.98     61.26 o 
  -4   6  14        6.82       42.11     60.57 o 
  -3   6  14     1696.24     1895.91    163.04 o 
  -2   6  14      151.31      186.98     68.37 o 
  -1   6  14     1304.15     1417.15    185.75 o 
   0   6  14      256.72      271.50    142.07 o 
   1   6  14      384.88      436.99     78.08 o 
   2   6  14      211.36      171.57     53.74 o 
   3   6  14     1029.26     1151.17     80.08 o 
   4   6  14       15.95       38.60     77.71 o 
  -5   7  14     1052.57     1035.97    130.24 o 
  -4   7  14       73.14       -9.57     60.80 o 
  -3   7  14      116.83       82.95     62.43 o 
  -2   7  14      334.62      254.28     71.13 o 
  -1   7  14     1767.55     1942.05    109.24 o 
   0   7  14       66.59      -13.89     61.41 o 
   1   7  14        3.97       22.39     64.18 o 
   2   7  14        5.27       -4.88     51.06 o 
   3   7  14      433.31      542.85     87.99 o 
  -5   8  14       21.66       61.50     95.24 o 
  -4   8  14        4.31      -49.51     80.73 o 
  -3   8  14      387.19      427.43     79.83 o 
  -2   8  14      610.40      763.04     83.51 o 
  -1   8  14       59.73      -40.36     59.48 o 
   0   8  14       52.45        0.12     63.53 o 
   1   8  14      441.74      383.07     77.32 o 
   2   8  14        0.33      -81.21     62.28 o 
   3   8  14      135.24      136.09     75.92 o 
  -4   9  14        4.76     -118.26     78.84 o 
  -3   9  14       82.87       45.50     61.89 o 
  -2   9  14      362.49      330.21     72.45 o 
  -1   9  14      629.86      544.26     82.05 o 
   0   9  14        1.84      -10.89     63.12 o 
   1   9  14      236.89      185.17     73.05 o 
   2   9  14     1009.39     1073.12     98.32 o 
  -4  10  14      123.79      209.72    104.70 o 
  -3  10  14        3.66      -29.96     76.32 o 
  -2  10  14       19.99      108.60     86.57 o 
  -1  10  14      304.94      433.53     77.91 o 
   0  10  14      106.70       55.12     65.41 o 
   1  10  14      408.57      421.32    123.31 o 
   2  10  14        8.43      -58.90     74.37 o 
  -3  11  14       41.48       94.92     84.20 o 
  -2  11  14      471.53      430.47    111.01 o 
  -1  11  14      644.58      628.72     85.43 o 
   0  11  14      237.60      308.74    120.15 o 
   1  11  14       80.34      129.61    120.15 o 
  -5   0  15      229.12      287.61    102.49 o 
  -3   0  15       10.91       11.98     92.09 o 
  -1   0  15      151.36      157.68     91.77 o 
   1   0  15       44.28      -19.87     93.03 o 
   3   0  15       80.74      127.09    105.33 o 
  -6   1  15      191.18      175.93    106.28 o 
  -5   1  15        6.53      -21.05     61.31 o 
  -4   1  15        1.72      -72.82     56.48 o 
  -3   1  15       58.59      121.28     63.76 o 
  -2   1  15      233.66      231.40     68.21 o 
  -1   1  15        0.57       28.54     63.26 o 
   0   1  15      115.60       42.28     64.47 o 
   1   1  15      138.55       88.06     71.43 o 
   2   1  15      267.32      211.47     75.48 o 
   3   1  15        0.65      -19.05     73.00 o 
   4   1  15        6.36      -13.97     45.73 o 
  -6   2  15        0.06       58.95     70.11 o 
  -5   2  15       10.55       44.51     73.16 o 
  -4   2  15     1179.92     1606.93    175.81 o 
  -3   2  15       59.93       27.07     62.27 o 
  -2   2  15        2.79      -37.59     66.70 o 
  -1   2  15       33.26       67.39     64.15 o 
   0   2  15     1161.41     1233.07    110.22 o 
   1   2  15       23.36       72.82     69.37 o 
   2   2  15      157.97      211.53     74.81 o 
   3   2  15      103.44      131.15     71.91 o 
   4   2  15        7.89       82.78     59.24 o 
  -6   3  15     1346.37     1377.62    108.60 o 
  -5   3  15      112.27       53.71     65.56 o 
  -4   3  15      524.62      568.90     81.29 o 
  -3   3  15       18.06      -66.58     57.69 o 
  -2   3  15     3587.06     3414.69    133.78 o 
  -1   3  15       13.44       -9.51     59.45 o 
   0   3  15      874.57     1057.75     97.42 o 
   1   3  15       89.23       75.13     91.61 o 
   2   3  15     1515.47     1800.34    119.44 o 
   3   3  15       50.89      -24.23     74.70 o 
  -5   4  15      253.98      189.09     70.35 o 
  -4   4  15     4237.45     4118.91    145.15 o 
  -3   4  15       29.37       35.89     59.90 o 
  -2   4  15       14.10       13.49     63.53 o 
  -1   4  15      294.51      142.27     78.68 o 
   0   4  15     1304.92     1452.29    109.07 o 
   1   4  15       13.39       14.02     99.18 o 
   2   4  15      208.79      117.22     73.91 o 
   3   4  15       11.62      -26.00     72.63 o 
  -5   5  15      156.91      157.10     85.94 o 
  -4   5  15      353.92      313.30     94.61 o 
  -3   5  15       36.52       12.83     64.43 o 
  -2   5  15     3104.25     3014.23    133.02 o 
  -1   5  15      424.53      429.44     83.60 o 
   0   5  15     1256.49     1387.13    104.69 o 
   1   5  15      200.35      126.34     76.86 o 
   2   5  15     2063.95     2145.03    123.43 o 
   3   5  15      150.69      167.92     80.61 o 
  -5   6  15      130.70       94.50     71.78 o 
  -4   6  15     2386.86     2686.46    336.18 o 
  -3   6  15      365.22      396.21     76.14 o 
  -2   6  15        0.43      -43.59     56.07 o 
  -1   6  15      129.31      164.43     72.59 o 
   0   6  15      584.86      589.19     84.09 o 
   1   6  15      184.58      160.86     71.83 o 
   2   6  15     1606.91     1619.53    115.12 o 
   3   6  15        0.42       51.81     75.53 o 
  -4   7  15      145.60      128.48     70.99 o 
  -3   7  15      202.70      143.68     69.13 o 
  -2   7  15     1787.45     1636.14    109.68 o 
  -1   7  15       63.47        9.66     98.87 o 
   0   7  15      195.83      215.41     76.16 o 
   1   7  15       24.06       82.40     73.22 o 
   2   7  15      837.59      868.97     99.72 o 
  -4   8  15      253.79      280.99    105.33 o 
  -3   8  15      254.05      192.77     74.09 o 
  -2   8  15      256.52      197.58     77.42 o 
  -1   8  15      161.21      105.94    110.22 o 
   0   8  15       24.49       -5.61     69.08 o 
   1   8  15      436.64      454.76     99.65 o 
   2   8  15      206.08      123.62    123.62 o 
  -3   9  15       12.86       17.27     71.79 o 
  -2   9  15        0.39       -5.15     64.33 o 
  -1   9  15      156.30       71.68     67.88 o 
   0   9  15        0.05      -42.24     61.91 o 
   1   9  15      308.54      342.17    119.84 o 
  -2  10  15      204.62      199.43     77.01 o 
  -1  10  15        0.91       57.37     78.37 o 
   0  10  15       83.51      138.17     70.99 o 
  -4   0  16       18.62       23.02     89.88 o 
  -2   0  16      146.68       21.13     94.29 o 
   0   0  16      115.21       98.39    102.18 o 
   2   0  16      278.43      188.90    111.64 o 
  -5   1  16       49.07      -22.34     68.68 o 
  -4   1  16      553.24      526.74     85.98 o 
  -3   1  16      127.05       78.64     67.70 o 
  -2   1  16      203.33      100.30     70.50 o 
  -1   1  16      257.87      258.27     75.56 o 
   0   1  16      155.00      212.22     74.98 o 
   1   1  16      455.14      492.53     85.26 o 
   2   1  16      526.05      522.15    127.25 o 
   3   1  16        8.04        3.87     76.59 o 
  -5   2  16      961.52      943.51    280.52 o 
  -4   2  16      294.25      453.63     82.95 o 
  -3   2  16        6.29      -14.41     63.21 o 
  -2   2  16       57.73      105.97     68.20 o 
  -1   2  16      519.90      698.94     89.31 o 
   0   2  16      124.79      135.21     70.79 o 
   1   2  16        1.16       45.38     72.49 o 
   2   2  16      106.57       44.76     75.45 o 
   3   2  16       78.28      145.69     84.10 o 
  -5   3  16       32.29       -5.80     94.14 o 
  -4   3  16        2.54      -89.90     59.93 o 
  -3   3  16     2331.59     2001.96    118.37 o 
  -2   3  16      269.46      259.59     75.60 o 
  -1   3  16      251.46      398.19     79.58 o 
   0   3  16      412.60      399.78     82.95 o 
   1   3  16     3152.08     3124.21    140.99 o 
   2   3  16      610.34      708.87    100.30 o 
  -4   4  16      356.37      454.86     81.17 o 
  -3   4  16       22.41       94.68     70.04 o 
  -2   4  16      255.43      229.47     75.41 o 
  -1   4  16     1045.53     1253.01    104.43 o 
   0   4  16        3.95      -25.24     66.00 o 
   1   4  16       61.14       66.00     73.52 o 
   2   4  16      108.31      142.55     96.50 o 
  -4   5  16      140.83       93.89     71.09 o 
  -3   5  16     2299.50     2026.10    206.88 o 
  -2   5  16       54.42       65.76     69.08 o 
  -1   5  16      305.99      325.48     88.77 o 
   0   5  16        7.95       44.75     68.15 o 
   1   5  16      666.65      835.31     97.10 o 
   2   5  16      164.19      184.13     84.34 o 
  -4   6  16       40.66      -60.00     65.61 o 
  -3   6  16       15.61      -42.09     66.78 o 
  -2   6  16       80.63      -12.45     62.69 o 
  -1   6  16     1293.87     1623.17    114.92 o 
   0   6  16      117.01      135.53     76.03 o 
   1   6  16       45.86       52.90    145.38 o 
  -3   7  16      343.64      275.51     81.91 o 
  -2   7  16       66.65       21.55     70.98 o 
  -1   7  16      128.52      189.00     76.37 o 
   0   7  16       89.00      110.08     73.65 o 
   1   7  16      591.15      611.97     91.15 o 
  -2   8  16      144.05      223.12     80.26 o 
  -1   8  16      296.86      230.30     79.00 o 
   0   8  16       69.95       12.89     71.38 o 
  -3   0  17       87.75       86.41    100.60 o 
  -1   0  17      424.57      758.13    135.61 o 
   1   0  17      164.44      200.89    113.85 o 
  -4   1  17      160.00      153.95     78.31 o 
  -3   1  17      178.23      139.37     77.46 o 
  -2   1  17        1.41      -30.92     97.13 o 
  -1   1  17      773.24      696.96     94.07 o 
   0   1  17        9.04       76.81     71.79 o 
   1   1  17      100.55       79.54     76.57 o 
  -4   2  17       49.49        6.95     70.57 o 
  -3   2  17      165.81      154.37     77.13 o 
  -2   2  17      518.32      561.10     91.68 o 
  -1   2  17      275.72      293.22     81.98 o 
   0   2  17        1.98     -100.44     66.96 o 
   1   2  17       45.42       42.33     76.32 o 
  -3   3  17      411.15      340.62     84.55 o 
  -2   3  17        1.31      -55.63     68.43 o 
  -1   3  17       29.01       98.61     72.27 o 
   0   3  17      708.24      739.63     99.78 o 
   1   3  17        3.45       53.56     70.74 o 
  -3   4  17       56.80       30.11     69.91 o 
  -2   4  17     2625.55     2622.81    161.94 o 
  -1   4  17       52.83       58.78     73.49 o 
   0   4  17      130.61      127.05     78.18 o 
   1   4  17       41.64       60.04     75.62 o 
  -2   5  17       64.38      -39.15     69.66 o 
  -1   5  17       75.26      100.28     74.41 o 
   0   5  17      509.67      396.37     89.41 o 
  -1   6  17       15.55       15.70     67.56 o 
                                                 
